# Supplementary material for: Poly[1,4-bis­(ammonio­meth­yl)cyclo­hexane [di-μ-chlorido-dichloridoplumbate(II)]]
Source: Acta Crystallogr Sect E Struct Rep Online. 2010 May 15;66(Pt 6):m659. doi: 10.1107/S1600536810016818 (PMC2979563; doi:10.1107/S1600536810016818)
Supplement: Supplementary file 1 [file e-66-0m659-sup1.cif]

##############################################################################
###                                                                        ###
###        Electronic paper (Acta Crystallographica Section E)             ###
###                                                                        ###
##############################################################################
#                                                                            #
# This CIF contains the data in a paper accepted for publication in Acta     #
# Crystallographica Section E. It conforms to the requirements of Notes      #
# for Authors for Section E, and has been peer reviewed under the auspices   #
# of the IUCr Commission on Journals.                                        #
#                                                                            #
# Full details of the Crystallographic Information File format               #
# are given in the paper "The Crystallographic Information File (CIF):       #
# a New Standard Archive File for Crystallography" by S. R. Hall, F. H.      #
# Allen and I. D. Brown [Acta Cryst. (1991), A47, 655-685].                  #
#                                                                            #
# The current version of the core CIF dictionary is obtainable from          #
# ftp://ftp.iucr.org/pub/cif_core.dic. The current version number is 2.4.    #
#                                                                            #
# Software is freely available for graphical display of the structure(s) in  #
# this CIF.  For information consult the CIF home page http://www.iucr.org/  #
# cif/home.html                                                              #
#                                                                            #
# This file may be used for bona fide research purposes within the           #
# scientific community so long as proper attribution is given to the journal # 
# article from which it was obtained.                                        #
#                                                                            #
##############################################################################
                                             
data_I
_audit_creation_method     SHELXL-97
_chemical_name_systematic
;
Poly[1,4-bis(ammoniomethyl)cyclohexane [di-\m-chlorido-dichloridoplumbate(II)]]
;
_chemical_name_common     ?
_chemical_formula_moiety     'C8 H20 N2, Cl4 Pb'
_chemical_formula_sum     'C8 H20 Cl4 N2 Pb'
_chemical_formula_iupac     '(C8 H20 N2) [Pb Cl4]'
_chemical_formula_weight     493.25
_chemical_melting_point     ?
_symmetry_cell_setting     orthorhombic
_symmetry_space_group_name_H-M     'P n m a'
_symmetry_space_group_name_Hall     '-P 2ac 2n'
loop_
    _symmetry_equiv_pos_as_xyz
    'x, y, z'
    '-x+1/2, -y, z+1/2'
    '-x, y+1/2, -z'
    'x+1/2, -y+1/2, -z+1/2'
    '-x, -y, -z'
    'x-1/2, y, -z-1/2'
    'x, -y-1/2, z'
    '-x-1/2, y-1/2, z-1/2'
_cell_length_a     7.7990(2)
_cell_length_b     24.0666(6)
_cell_length_c     7.9348(2)
_cell_angle_alpha     90.00
_cell_angle_beta     90.00
_cell_angle_gamma     90.00
_cell_volume     1489.33(7)
_cell_formula_units_Z     4
_cell_measurement_reflns_used     6650
_cell_measurement_theta_min     2.70
_cell_measurement_theta_max     28.34
_cell_measurement_temperature     173(2)
_exptl_crystal_description     plate
_exptl_crystal_colour     colourless
_exptl_crystal_size_max     0.54
_exptl_crystal_size_mid     0.41
_exptl_crystal_size_min     0.04
_exptl_crystal_density_diffrn     2.200
_exptl_crystal_density_meas     '?'
_exptl_crystal_density_method     'not measured'
_exptl_crystal_F_000     928
_exptl_absorpt_coefficient_mu     12.020
_exptl_absorpt_correction_type     integration
_exptl_absorpt_process_details     '(XPREP; Bruker, 2005)'
_exptl_absorpt_correction_T_min     0.0321
_exptl_absorpt_correction_T_max     0.6848
_exptl_special_details
;
Numerical intergration absorption corrections based on indexed crystal faces
were applied using the XPREP routine (Bruker, 2005)
;
_diffrn_ambient_temperature     173(2)
_diffrn_radiation_type     MoK\a
_diffrn_radiation_wavelength     0.71073
_diffrn_radiation_source     'fine-focus sealed tube'
_diffrn_radiation_monochromator     graphite
_diffrn_measurement_device_type     'Bruker APEXII CCD area-detector'
_diffrn_measurement_method     '\f and \w scans'
_diffrn_detector_area_resol_mean     ?
_diffrn_reflns_number     13290
_diffrn_reflns_av_R_equivalents     0.0485
_diffrn_reflns_av_sigmaI/netI     0.0228
_diffrn_reflns_theta_min     1.69
_diffrn_reflns_theta_max     28.00
_diffrn_reflns_theta_full     28.00
_diffrn_measured_fraction_theta_max     1.000
_diffrn_measured_fraction_theta_full     1.000
_diffrn_reflns_limit_h_min     -10
_diffrn_reflns_limit_h_max     10
_diffrn_reflns_limit_k_min     -31
_diffrn_reflns_limit_k_max     31
_diffrn_reflns_limit_l_min     -10
_diffrn_reflns_limit_l_max     10
_diffrn_standards_number     ?
_diffrn_standards_interval_count     ?
_diffrn_standards_interval_time     ?
_diffrn_standards_decay_%     ?
_refine_special_details
;
Refinement of <i>F</i>^2^ against ALL reflections. The weighted <i>R</i>-factor
wR and goodness of fit <i>S</i> are based on <i>F</i>^2^, conventional
<i>R</i>-factors <i>R</i> are based on <i>F</i>, with <i>F</i> set to zero for
negative <i>F</i>^2^. The threshold expression of <i>F</i>^2^ >
\s(<i>F</i>^2^) is used only for calculating <i>R</i>-factors(gt) etc. and is
not relevant to the choice of reflections for refinement. <i>R</i>-factors
based on <i>F</i>^2^ are statistically about twice as large as those based on
<i>F</i>, and <i>R</i>- factors based on ALL data will be even larger.
;
_reflns_number_total     1850
_reflns_number_gt     1654
_reflns_threshold_expression     I>2\s(I)
_refine_ls_structure_factor_coef     Fsqd
_refine_ls_matrix_type     full
_refine_ls_R_factor_all     0.0373
_refine_ls_R_factor_gt     0.0312
_refine_ls_wR_factor_gt     0.0650
_refine_ls_wR_factor_ref     0.0671
_refine_ls_goodness_of_fit_ref     1.161
_refine_ls_restrained_S_all     1.161
_refine_ls_number_reflns     1850
_refine_ls_number_parameters     73
_refine_ls_number_restraints     0
_refine_ls_hydrogen_treatment     constr
_refine_ls_weighting_scheme     calc
_refine_ls_weighting_details
             'w=1/[\s^2^(Fo^2^)+(0.0030P)^2^+19.9694P] where P=(Fo^2^+2Fc^2^)/3'
_atom_sites_solution_hydrogens     geom
_atom_sites_solution_primary     direct
_atom_sites_solution_secondary     difmap
_refine_ls_shift/su_max     0.007
_refine_ls_shift/su_mean     0.002
_refine_diff_density_max     1.465
_refine_diff_density_min     -3.533
_refine_ls_extinction_method     none
_refine_ls_extinction_coef     ?
loop_
    _atom_type_symbol
    _atom_type_description
    _atom_type_scat_dispersion_real
    _atom_type_scat_dispersion_imag
    _atom_type_scat_source
    'C' 'C' 0.0033 0.0016
                         'International Tables Vol C Tables 4.2.6.8 and 6.1.1.4'
    'H' 'H' 0.0000 0.0000
                         'International Tables Vol C Tables 4.2.6.8 and 6.1.1.4'
    'N' 'N' 0.0061 0.0033
                         'International Tables Vol C Tables 4.2.6.8 and 6.1.1.4'
    'Cl' 'Cl' 0.1484 0.1585
                         'International Tables Vol C Tables 4.2.6.8 and 6.1.1.4'
    'Pb' 'Pb' -3.3944 10.1111
                         'International Tables Vol C Tables 4.2.6.8 and 6.1.1.4'
_computing_data_collection     'APEX2 (Bruker, 2005)'
_computing_cell_refinement     'SAINT (Bruker, 2005)'
_computing_data_reduction     'SAINT (Bruker, 2005)'
_computing_structure_solution     'SHELXS97 (Sheldrick, 2008)'
_computing_structure_refinement     'SHELXL97 (Sheldrick, 2008)'
_computing_molecular_graphics
;
<i>ORTEP-3 for Windows</i> (Farrugia, 1997) and DIAMOND (Brandenburg,
1999)
;
_computing_publication_material
;
<i>WinGX</i> (Farrugia, 1999) and <i>PLATON</i> (Spek, 2009)
;
loop_
    _atom_site_type_symbol
    _atom_site_label
    _atom_site_fract_x
    _atom_site_fract_y
    _atom_site_fract_z
    _atom_site_U_iso_or_equiv
    _atom_site_adp_type
    _atom_site_calc_flag
    _atom_site_refinement_flags
    _atom_site_occupancy
    _atom_site_disorder_assembly
    _atom_site_disorder_group
    C C1 0.5490(8) 0.6188(2) 0.9551(8) 0.0201(12) Uani d . 1 . .
    H H1A 0.6135 0.6159 0.8480 0.024 Uiso calc R 1 . .
    H H1B 0.4429 0.6401 0.9326 0.024 Uiso calc R 1 . .
    C C2 0.5016(8) 0.5612(2) 1.0147(8) 0.0201(12) Uani d . 1 . .
    H H2 0.4256 0.5654 1.1154 0.024 Uiso calc R 1 . .
    C C3 0.3984(9) 0.5318(3) 0.8783(8) 0.0256(13) Uani d . 1 . .
    H H3A 0.4683 0.5293 0.7744 0.031 Uiso calc R 1 . .
    H H3B 0.2948 0.5540 0.8521 0.031 Uiso calc R 1 . .
    C C4 0.6555(8) 0.5265(3) 1.0676(8) 0.0239(13) Uani d . 1 . .
    H H4A 0.7150 0.5451 1.1623 0.029 Uiso calc R 1 . .
    H H4B 0.7369 0.5238 0.9723 0.029 Uiso calc R 1 . .
    N N1 0.6553(7) 0.6496(2) 1.0812(7) 0.0213(11) Uani d . 1 . .
    H H1C 0.6816 0.6838 1.0400 0.032 Uiso calc R 1 . .
    H H1D 0.7537 0.6303 1.1013 0.032 Uiso calc R 1 . .
    H H1E 0.5954 0.6532 1.1789 0.032 Uiso calc R 1 . .
    Cl Cl1 0.05791(19) 0.63163(6) 1.02923(19) 0.0229(3) Uani d . 1 . .
    Cl Cl2 -0.1125(3) 0.7500 1.2974(2) 0.0194(4) Uani d S 1 . .
    Cl Cl3 0.2609(3) 0.7500 0.6719(3) 0.0238(4) Uani d S 1 . .
    Pb Pb1 0.08434(4) 0.7500 0.99093(4) 0.01374(9) Uani d S 1 . .
loop_
    _atom_site_aniso_label
    _atom_site_aniso_U_11
    _atom_site_aniso_U_22
    _atom_site_aniso_U_33
    _atom_site_aniso_U_12
    _atom_site_aniso_U_13
    _atom_site_aniso_U_23
    C1 0.019(3) 0.018(3) 0.023(3) 0.002(2) -0.002(2) 0.001(2)
    C2 0.020(3) 0.021(3) 0.019(3) 0.000(2) -0.003(2) -0.001(3)
    C3 0.031(4) 0.020(3) 0.026(3) -0.004(3) -0.009(3) 0.000(2)
    C4 0.023(3) 0.021(3) 0.028(3) -0.004(3) -0.005(3) -0.001(3)
    N1 0.023(3) 0.018(2) 0.023(2) -0.003(2) 0.002(2) -0.003(2)
    Cl1 0.0202(7) 0.0229(7) 0.0257(7) 0.0021(5) 0.0001(6) -0.0037(6)
    Cl2 0.0170(10) 0.0221(9) 0.0192(9) 0.000 0.0049(7) 0.000
    Cl3 0.0222(10) 0.0297(11) 0.0197(9) 0.000 0.0056(8) 0.000
    Pb1 0.01269(14) 0.01657(14) 0.01196(13) 0.000 0.00002(12) 0.000
_geom_special_details
;
All esds (except the esd in the dihedral angle between two l.s. planes) are
estimated using the full covariance matrix. The cell esds are taken into
account individually in the estimation of esds in distances, angles and
torsion angles; correlations between esds in cell parameters are only used
when they are defined by crystal symmetry. An approximate (isotropic)
treatment of cell esds is used for estimating esds involving l.s. planes.
;
loop_
    _geom_bond_atom_site_label_1
    _geom_bond_atom_site_label_2
    _geom_bond_site_symmetry_2
    _geom_bond_distance
    _geom_bond_publ_flag
    C1 N1 . 1.495(8) ?
    C1 C2 . 1.512(8) ?
    C1 H1A . 0.9900 ?
    C1 H1B . 0.9900 ?
    C2 C3 . 1.523(8) ?
    C2 C4 . 1.521(9) ?
    C2 H2 . 1.0000 ?
    C3 C4 5_667 1.525(9) ?
    C3 H3A . 0.9900 ?
    C3 H3B . 0.9900 ?
    C4 C3 5_667 1.525(9) ?
    C4 H4A . 0.9900 ?
    C4 H4B . 0.9900 ?
    N1 H1C . 0.9100 ?
    N1 H1D . 0.9100 ?
    N1 H1E . 0.9100 ?
    Cl1 Pb1 . 2.8723(15) ?
    Cl2 Pb1 . 2.8759(19) ?
    Cl2 Pb1 6_558 2.9002(19) ?
    Cl3 Pb1 6_657 2.834(2) ?
    Cl3 Pb1 . 2.882(2) ?
    Pb1 Cl3 6_557 2.834(2) y
    Pb1 Cl1 7_575 2.8723(15) y
    Pb1 Cl2 6_658 2.900(2) y
loop_
    _geom_angle_atom_site_label_1
    _geom_angle_atom_site_label_2
    _geom_angle_atom_site_label_3
    _geom_angle_site_symmetry_1
    _geom_angle_site_symmetry_3
    _geom_angle
    _geom_angle_publ_flag
    N1 C1 C2 . . 112.4(5) ?
    N1 C1 H1A . . 109.1 ?
    C2 C1 H1A . . 109.1 ?
    N1 C1 H1B . . 109.1 ?
    C2 C1 H1B . . 109.1 ?
    H1A C1 H1B . . 107.9 ?
    C1 C2 C3 . . 109.5(5) ?
    C1 C2 C4 . . 113.4(5) ?
    C3 C2 C4 . . 111.0(5) ?
    C1 C2 H2 . . 107.6 ?
    C3 C2 H2 . . 107.6 ?
    C4 C2 H2 . . 107.6 ?
    C2 C3 C4 . 5_667 111.8(5) ?
    C2 C3 H3A . . 109.2 ?
    C4 C3 H3A 5_667 . 109.2 ?
    C2 C3 H3B . . 109.2 ?
    C4 C3 H3B 5_667 . 109.2 ?
    H3A C3 H3B . . 107.9 ?
    C2 C4 C3 . 5_667 111.4(5) ?
    C2 C4 H4A . . 109.3 ?
    C3 C4 H4A 5_667 . 109.3 ?
    C2 C4 H4B . . 109.3 ?
    C3 C4 H4B 5_667 . 109.3 ?
    H4A C4 H4B . . 108.0 ?
    C1 N1 H1C . . 109.5 ?
    C1 N1 H1D . . 109.5 ?
    H1C N1 H1D . . 109.5 ?
    C1 N1 H1E . . 109.5 ?
    H1C N1 H1E . . 109.5 ?
    H1D N1 H1E . . 109.5 ?
    Pb1 Cl2 Pb1 . 6_558 157.64(8) ?
    Pb1 Cl3 Pb1 6_657 . 145.68(9) ?
    Cl3 Pb1 Cl1 6_557 7_575 89.10(3) ?
    Cl3 Pb1 Cl1 6_557 . 89.10(3) ?
    Cl1 Pb1 Cl1 7_575 . 165.31(6) ?
    Cl3 Pb1 Cl2 6_557 . 84.87(6) ?
    Cl1 Pb1 Cl2 7_575 . 82.66(3) ?
    Cl1 Pb1 Cl2 . . 82.66(3) ?
    Cl3 Pb1 Cl3 6_557 . 91.42(3) ?
    Cl1 Pb1 Cl3 7_575 . 97.31(3) ?
    Cl1 Pb1 Cl3 . . 97.31(3) ?
    Cl2 Pb1 Cl3 . . 176.29(6) ?
    Cl3 Pb1 Cl2 6_557 6_658 171.75(6) ?
    Cl1 Pb1 Cl2 7_575 6_658 89.84(3) ?
    Cl1 Pb1 Cl2 . 6_658 89.84(3) ?
    Cl2 Pb1 Cl2 . 6_658 86.875(17) ?
    Cl3 Pb1 Cl2 . 6_658 96.83(6) ?
loop_
    _geom_torsion_atom_site_label_1
    _geom_torsion_atom_site_label_2
    _geom_torsion_atom_site_label_3
    _geom_torsion_atom_site_label_4
    _geom_torsion_site_symmetry_1
    _geom_torsion_site_symmetry_2
    _geom_torsion_site_symmetry_3
    _geom_torsion_site_symmetry_4
    _geom_torsion
    _geom_torsion_publ_flag
    N1 C1 C2 C3 . . . . -178.3(5) ?
    N1 C1 C2 C4 . . . . -53.7(7) ?
    C1 C2 C3 C4 . . . 5_667 -179.2(5) ?
    C4 C2 C3 C4 . . . 5_667 54.9(8) ?
    C1 C2 C4 C3 . . . 5_667 -178.3(5) ?
    C3 C2 C4 C3 . . . 5_667 -54.6(8) ?
    Pb1 Cl2 Pb1 Cl3 6_558 . . 6_557 0.0 ?
    Pb1 Cl2 Pb1 Cl1 6_558 . . 7_575 89.76(3) ?
    Pb1 Cl2 Pb1 Cl1 6_558 . . . -89.76(3) ?
    Pb1 Cl2 Pb1 Cl2 6_558 . . 6_658 180.0 ?
    Pb1 Cl3 Pb1 Cl3 6_657 . . 6_557 180.0 ?
    Pb1 Cl3 Pb1 Cl1 6_657 . . 7_575 90.72(3) ?
    Pb1 Cl3 Pb1 Cl1 6_657 . . . -90.72(3) ?
    Pb1 Cl3 Pb1 Cl2 6_657 . . 6_658 0.0 ?
loop_
    _geom_hbond_atom_site_label_D
    _geom_hbond_atom_site_label_H
    _geom_hbond_atom_site_label_A
    _geom_hbond_site_symmetry_A
    _geom_hbond_distance_DH
    _geom_hbond_distance_HA
    _geom_hbond_distance_DA
    _geom_hbond_angle_DHA
    N1 H1C Cl3 6_657 0.91 2.40 3.249(5) 156
    N1 H1D Cl1 1_655 0.91 2.44 3.196(6) 141
    N1 H1E Cl1 6_658 0.91 2.39 3.212(5) 150
    N1 H1E Cl2 6_658 0.91 2.84 3.337(5) 115
data_global
_journal_date_recd_electronic     2010-04-27
_journal_date_accepted     2010-05-07
_journal_name_full     'Acta Crystallographica, Section E'
_journal_year     2010
_journal_volume     66
_journal_issue      6
_journal_page_first     m659
_journal_page_last     m659
_journal_paper_category     QM
_journal_coeditor_code     WM2339
_publ_contact_author_name     'David Gordon Billing'
_publ_contact_author_address
;
Molecular Sciences Institute
School of Chemistry
University of the Witwatersrand
Private Bag 3
PO Wits 2050
South Africa
;
_publ_contact_author_email     'david.billing@wits.ac.za'
_publ_contact_author_fax     '+27117176749'
_publ_contact_author_phone     '+27117176759'
_publ_section_title
;
Poly[1,4-bis(ammoniomethyl)cyclohexane [di-\m-chlorido-dichloridoplumbate(II)]]
;
loop_
    _publ_author_name
    _publ_author_footnote
    _publ_author_address
    'Rayner, Matthew Kyle' .
;
Molecular Sciences Institute
School of Chemistry
University of the Witwatersrand
Private Bag 3
PO Wits 2050
South Africa
;
    'Billing, David Gordon' .
;
Molecular Sciences Institute
School of Chemistry
University of the Witwatersrand
Private Bag 3
PO Wits 2050
South Africa
;
