# Supplementary material for: Poly[1,4-bis­(ammonio­meth­yl)cyclo­hexane [di-μ-chlorido-dichloridoplumbate(II)]]
Source: Acta Crystallogr Sect E Struct Rep Online. 2010 May 15;66(Pt 6):m659. doi: 10.1107/S1600536810016818 (PMC2979563; doi:10.1107/S1600536810016818)
Supplement: Supplementary file 2 [file e-66-0m659-Isup2.hkl]

#
# h,k,l, Fc-squared, Fo-squared, sigma(Fo-squared) and status flag
#
data_I
_shelx_title ' 7aD123_a in Pnma'
_shelx_refln_list_code          4
_shelx_F_calc_maximum      479.14
_exptl_crystal_F_000       928.00
_reflns_d_resolution_high  0.7570
 
loop_
 _symmetry_equiv_pos_as_xyz
 'x, y, z'
 '-x+1/2, -y, z+1/2'
 '-x, y+1/2, -z'
 'x+1/2, -y+1/2, -z+1/2'
 '-x, -y, -z'
 'x-1/2, y, -z-1/2'
 'x, -y-1/2, z'
 '-x-1/2, y-1/2, z-1/2'
 
_cell_length_a     7.7990
_cell_length_b    24.0666
_cell_length_c     7.9348
_cell_angle_alpha  90.000
_cell_angle_beta   90.000
_cell_angle_gamma  90.000
 
_shelx_F_squared_multiplier     1.000
 
loop_
 _refln_index_h
 _refln_index_k
 _refln_index_l
 _refln_F_squared_calc
 _refln_F_squared_meas
 _refln_F_squared_sigma
 _refln_observed_status
   2   0   0    45654.34    47478.79    376.44 o
   4   0   0    17256.49    18295.30    137.76 o
   6   0   0    52787.55    49935.23    891.88 o
   8   0   0     4181.55     4237.35    204.35 o
  10   0   0      951.78     1831.86    443.31 o
   2   1   0    86271.60    87690.05    706.97 o
   4   1   0    59282.95    57451.81    414.53 o
   6   1   0     1758.58     2025.26    152.69 o
   8   1   0     7207.29     7548.34    173.99 o
  10   1   0    13788.87    14168.42    551.68 o
   0   2   0   107143.60    94145.23   4787.28 o
   2   2   0     5769.59     5316.44    105.56 o
   4   2   0    14555.01    15535.43    137.75 o
   6   2   0    51742.61    50329.37    247.21 o
   8   2   0     1919.89     2263.77    114.94 o
  10   2   0     2827.24     3086.76    334.42 o
   2   3   0    14229.65    13472.39    319.75 o
   4   3   0    24040.78    23875.01    276.47 o
   6   3   0      724.67      888.40    241.08 o
   8   3   0    15291.93    14806.28    778.74 o
  10   3   0     9577.09    10114.61    858.12 o
   0   4   0    74609.08    73805.05   1072.61 o
   2   4   0      378.19      481.67     43.47 o
   4   4   0    18226.40    17151.61    208.49 o
   6   4   0    35667.26    34173.39   1105.91 o
   8   4   0      386.66      735.95     87.65 o
  10   4   0     8320.06     8031.51    353.72 o
   2   5   0     4619.71     4888.42    129.20 o
   4   5   0    14132.90    14551.59    295.85 o
   6   5   0      620.39     1093.19     66.52 o
   8   5   0    11818.16    11877.41    281.30 o
  10   5   0     8625.00     9931.43    545.91 o
   0   6   0   104789.70   107650.63   3370.71 o
   2   6   0    12554.48    12677.03    172.67 o
   4   6   0     6450.94     6807.72    138.67 o
   6   6   0    43187.05    43974.73    490.96 o
   8   6   0      467.91      951.29    130.18 o
  10   6   0     5086.42     5222.79    302.82 o
   2   7   0    43392.30    45613.81    317.32 o
   4   7   0    66665.73    65830.09    740.86 o
   6   7   0     1255.31     2404.44     85.10 o
   8   7   0    11144.49    11778.58    418.12 o
  10   7   0    10888.36    11200.82    927.78 o
   0   8   0   229576.72   228854.23   4236.54 o
   2   8   0    19589.31    18325.69   1757.79 o
   4   8   0    14947.86    16171.02    578.29 o
   6   8   0    56793.20    56625.02    544.60 o
   8   8   0     5925.11     6333.89    196.50 o
   2   9   0    60076.92    59817.68   1630.81 o
   4   9   0    42988.43    41792.84    605.28 o
   6   9   0     1813.40     2746.33    117.60 o
   8   9   0     4900.71     5235.83    166.87 o
   0  10   0   196548.83   202718.05   4468.98 o
   2  10   0    11579.61    10556.72    594.98 o
   4  10   0    12906.49    13069.28    324.92 o
   6  10   0    35898.14    36528.01    249.55 o
   8  10   0     1192.86     1619.68    118.99 o
   2  11   0    20936.99    21775.77    326.82 o
   4  11   0    20276.21    20098.02    211.38 o
   6  11   0      418.56     1024.69     71.33 o
   8  11   0    11101.24    11213.87    263.55 o
   0  12   0    36974.41    36339.38    491.31 o
   2  12   0      563.24      571.59     84.24 o
   4  12   0    11397.41    11372.05    154.58 o
   6  12   0    24552.57    24675.83    215.97 o
   8  12   0      148.77      467.83     95.97 o
   2  13   0    10950.96    10568.81    124.19 o
   4  13   0     8667.95     8659.04    130.03 o
   6  13   0      838.90     1232.14     79.11 o
   8  13   0     8425.61     7948.38    200.56 o
   0  14   0    63836.99    63280.57   1225.56 o
   2  14   0     2645.52     2905.45    152.71 o
   4  14   0    11622.34    11486.96    130.12 o
   6  14   0    30303.08    30978.75    274.51 o
   8  14   0      311.49      750.31    110.79 o
   2  15   0    16965.39    16666.79    398.17 o
   4  15   0    32690.97    30421.17   3389.66 o
   6  15   0      736.39     1458.36     86.61 o
   8  15   0     7987.75     8453.64    218.90 o
   0  16   0    82796.59    83101.14    712.39 o
   2  16   0    16824.60    16882.55    301.86 o
   4  16   0     2182.80     3383.37    117.61 o
   6  16   0    32480.51    33404.21    617.68 o
   8  16   0     2488.73     2829.06    162.03 o
   2  17   0    27147.89    27902.51    573.42 o
   4  17   0    32269.72    32368.55    211.28 o
   6  17   0     1286.16     2007.77    161.44 o
   8  17   0     5572.16     5603.97    201.91 o
   0  18   0    78708.53    79996.47   1078.61 o
   2  18   0     5140.27     5753.58    142.06 o
   4  18   0    11136.31    11460.35    300.55 o
   6  18   0    27657.41    27337.20    356.21 o
   8  18   0     1950.98     2389.22    205.72 o
   2  19   0    13474.72    13930.38    235.31 o
   4  19   0    11093.03    11456.44    321.18 o
   6  19   0       16.86      151.78    241.61 o
   8  19   0     5458.10     5040.52    260.96 o
   0  20   0    27651.58    28038.77    440.08 o
   2  20   0      974.30     1217.51     82.31 o
   4  20   0     6099.30     6670.44    142.39 o
   6  20   0    14563.79    15051.05    443.89 o
   8  20   0      119.25      265.85    167.54 o
   2  21   0     8832.63     8668.83    152.01 o
   4  21   0     6283.28     6688.39    255.09 o
   6  21   0      647.36      441.03    284.38 o
   0  22   0    34046.27    32649.04    405.29 o
   2  22   0     1814.42     2172.03    100.02 o
   4  22   0     5571.44     5518.99    245.73 o
   6  22   0    11547.94    11546.63    422.57 o
   2  23   0     8550.86     8570.27    174.70 o
   4  23   0    10363.35     9751.55    294.17 o
   6  23   0      101.38      623.17    187.52 o
   0  24   0    29643.36    28779.18    396.52 o
   2  24   0     4492.54     5079.08    147.64 o
   4  24   0     3508.95     4087.79    514.65 o
   6  24   0    19921.72    20396.37   1111.26 o
   2  25   0    10356.82    10380.63    192.11 o
   4  25   0    18553.63    18527.23    413.11 o
   6  25   0      621.32     1313.83    257.75 o
   0  26   0    30364.45    29643.63    415.37 o
   2  26   0     4659.80     5337.39    166.83 o
   4  26   0     2134.78     2899.64    218.02 o
   2  27   0     6776.34     7049.55    173.52 o
   4  27   0     6701.66     6785.18    279.28 o
   0  28   0    16532.13    16378.63    330.41 o
   2  28   0      971.91     1439.22    111.38 o
   4  28   0     4012.47     4143.72    245.27 o
   2  29   0     3883.69     3935.06    147.65 o
   4  29   0     3598.07     4150.19    245.28 o
   0  30   0    10133.61    10107.13    288.43 o
   2  30   0      417.80      657.22    102.96 o
   2  31   0     5065.18     5081.64    198.91 o
   1   0   1    36191.64    38014.57    736.76 o
   2   0   1       98.06       95.39     12.77 o
   3   0   1     3871.01     3685.79    180.03 o
   4   0   1     1006.09     1019.79     45.22 o
   5   0   1    37935.88    36161.61    886.19 o
   6   0   1      972.62      859.53     59.95 o
   7   0   1    37606.11    35144.29   1129.41 o
   8   0   1      172.39      140.69     72.79 o
   9   0   1      392.96     1142.58    200.05 o
  10   0   1        4.77      -71.25    152.35 o
   0   1   1      395.20      383.15     31.08 o
   1   1   1    13568.81    14211.77    283.92 o
   2   1   1     1779.49     1892.90     96.84 o
   3   1   1   110945.37   108062.05   1079.26 o
   4   1   1     4117.73     4195.19     54.53 o
   5   1   1    16903.16    16138.49    452.53 o
   6   1   1      513.59      597.97     31.23 o
   7   1   1     5914.34     5903.62    284.30 o
   8   1   1        5.48       38.97     44.16 o
   9   1   1    18716.87    18398.99    299.35 o
  10   1   1      102.78       74.53     93.06 o
   1   2   1   102760.96   103520.47   1111.00 o
   2   2   1     6855.97     6886.86    109.35 o
   3   2   1        2.71      166.13     22.49 o
   4   2   1      974.96     1102.08     36.66 o
   5   2   1    27085.71    27290.60    317.71 o
   6   2   1     1381.66     1336.65     49.71 o
   7   2   1    17931.74    18132.85    206.94 o
   8   2   1      149.28      216.89     53.76 o
   9   2   1       64.60      686.46     78.59 o
  10   2   1        4.26      -60.16    111.73 o
   0   3   1      331.34      381.39     11.71 o
   1   3   1    17845.54    17822.29    369.33 o
   2   3   1     2573.55     2653.22     34.41 o
   3   3   1    58250.04    59671.52    721.11 o
   4   3   1     3651.29     3512.60     50.45 o
   5   3   1     2104.74     2353.93     61.16 o
   6   3   1      207.39      250.55     31.06 o
   7   3   1     7223.97     7286.66    108.96 o
   8   3   1       75.13       89.24     51.45 o
   9   3   1    13816.36    14164.74    295.29 o
  10   3   1      374.46      336.66    128.81 o
   1   4   1    26633.58    25560.15    238.55 o
   2   4   1     2598.84     2688.86     74.99 o
   3   4   1      705.27      951.05     60.85 o
   4   4   1      998.04      946.57     33.72 o
   5   4   1    21447.72    21296.33    256.36 o
   6   4   1      673.88      803.62     39.22 o
   7   4   1    11353.10    11611.09    153.86 o
   8   4   1       30.49      -30.80     48.61 o
   9   4   1      676.21      979.02     88.52 o
  10   4   1       25.01      -29.05    117.26 o
   0   5   1     3451.35     3458.34     79.25 o
   1   5   1    16931.53    16600.10    296.16 o
   2   5   1     1402.02     1625.64     35.20 o
   3   5   1    57447.03    57825.23    493.14 o
   4   5   1     1892.31     1679.30     41.25 o
   5   5   1     1024.24     1293.73     44.05 o
   6   5   1      611.05      680.27     39.03 o
   7   5   1    10156.64    10308.57    193.18 o
   8   5   1       87.06       -7.72     59.38 o
   9   5   1    14615.64    14735.64    458.36 o
  10   5   1      260.03      218.53    127.78 o
   1   6   1    43469.86    43727.96    799.99 o
   2   6   1     7693.66     7760.31    108.41 o
   3   6   1     3916.93     4397.29     94.92 o
   4   6   1      972.27      975.91     34.18 o
   5   6   1    27257.63    27359.90    269.84 o
   6   6   1     1161.48     1261.80     48.73 o
   7   6   1    14787.18    14975.24    192.63 o
   8   6   1       29.92        0.03     48.01 o
   9   6   1       16.13      430.35     74.47 o
  10   6   1       14.87      -16.45    131.98 o
   0   7   1       83.57      117.63     25.59 o
   1   7   1    22735.25    23696.55    337.87 o
   2   7   1     2520.44     2849.55     41.34 o
   3   7   1    71918.36    72336.41    518.38 o
   4   7   1     2651.00     2749.48     48.38 o
   5   7   1     5746.91     6055.46     72.67 o
   6   7   1       34.57        7.78     30.13 o
   7   7   1     4020.08     4571.94     91.49 o
   8   7   1       22.71      -38.52     56.53 o
   9   7   1    14128.57    14080.97    325.56 o
  10   7   1      350.12      257.94    112.97 o
   1   8   1    84408.09    86904.98    777.60 o
   2   8   1     1404.03     1318.97     63.15 o
   3   8   1     2175.24     2567.39     68.87 o
   4   8   1      385.42      469.70     27.73 o
   5   8   1    23818.93    24901.24    235.04 o
   6   8   1     1121.59     1167.05     48.92 o
   7   8   1    23159.38    21435.45    908.69 o
   8   8   1      146.81       85.56     40.48 o
   9   8   1       42.91      661.14    104.16 o
   0   9   1       23.95       22.14     31.78 o
   1   9   1    11405.88    12069.87    248.58 o
   2   9   1      510.43      574.78     32.24 o
   3   9   1    95479.27    97929.30    648.46 o
   4   9   1     2633.77     2651.55     48.15 o
   5   9   1    18257.04    17932.95    205.92 o
   6   9   1      667.27      634.94     39.71 o
   7   9   1     5111.57     5396.90    484.83 o
   8   9   1        0.55      -15.33     45.80 o
   9   9   1    17044.28    17070.70    467.72 o
   1  10   1    38390.38    39453.17    287.08 o
   2  10   1      194.71      257.18     20.87 o
   3  10   1      535.01      921.23     49.67 o
   4  10   1      647.36      753.47     34.31 o
   5  10   1    26161.76    25555.05    669.57 o
   6  10   1      802.34      651.65     72.68 o
   7  10   1    23932.65    23067.84    576.27 o
   8  10   1      142.98       93.11     51.06 o
   9  10   1      102.90      622.16    101.95 o
   0  11   1      276.56      154.93     47.41 o
   1  11   1    10953.63    11350.41    176.42 o
   2  11   1     1621.20     1551.94     37.52 o
   3  11   1    47054.90    48330.82    273.48 o
   4  11   1     2738.14     2596.65     51.24 o
   5  11   1     4399.25     4264.65    252.15 o
   6  11   1      171.20      109.97     40.45 o
   7  11   1     5010.63     5300.61    100.72 o
   8  11   1       60.11       39.52     51.63 o
   9  11   1    12211.40    12537.06    315.83 o
   1  12   1    24850.26    25711.52    212.87 o
   2  12   1     2779.70     2802.42     46.86 o
   3  12   1      476.60      707.45     35.15 o
   4  12   1     1054.65     1269.28     52.81 o
   5  12   1    18068.16    18434.30    147.35 o
   6  12   1      623.79      599.45     50.89 o
   7  12   1     9530.63    10126.57    174.02 o
   8  12   1      122.42       46.45     62.77 o
   9  12   1      642.96     1071.95    115.37 o
   0  13   1      810.13      917.88     95.98 o
   1  13   1     5529.13     6118.08    129.98 o
   2  13   1      205.97      243.05     26.09 o
   3  13   1    30309.85    31016.26    161.47 o
   4  13   1     1793.34     1759.29     44.52 o
   5  13   1      950.67     1058.44    125.13 o
   6  13   1      501.30      552.31     53.64 o
   7  13   1     8381.72     8445.70    124.29 o
   8  13   1       84.95      -29.41     62.25 o
   9  13   1    11393.47    11491.41    224.06 o
   1  14   1    19321.95    19257.81    205.49 o
   2  14   1     1237.84     1260.18     38.10 o
   3  14   1       88.05      467.75     36.33 o
   4  14   1      506.76      500.98     32.77 o
   5  14   1    12808.93    12948.12    142.06 o
   6  14   1      363.40      367.28     53.34 o
   7  14   1     7958.49     8294.26    126.92 o
   8  14   1        8.83      -63.41     65.22 o
   9  14   1      416.39      754.77     94.09 o
   0  15   1      494.95      505.45     56.25 o
   1  15   1    12509.29    13084.29    219.99 o
   2  15   1      756.48      924.42     36.18 o
   3  15   1    40171.09    39357.47    269.36 o
   4  15   1      862.36      917.23     57.91 o
   5  15   1     1937.72     2149.52    118.97 o
   6  15   1       51.25      -33.65     46.91 o
   7  15   1     3898.13     4058.46    103.56 o
   8  15   1       30.36      -67.46     67.46 o
   9  15   1     9955.56    10126.30    191.39 o
   1  16   1    38951.93    38552.10    452.77 o
   2  16   1     2610.62     2391.32     73.62 o
   3  16   1      529.97     1203.64    134.22 o
   4  16   1      263.18      244.81     40.88 o
   5  16   1    21040.13    19121.93    959.34 o
   6  16   1     1080.67     1108.66     67.57 o
   7  16   1    14897.87    15352.84    251.38 o
   8  16   1       46.61      -71.85     71.85 o
   0  17   1       31.20       -2.61     45.80 o
   1  17   1    10374.63    11107.59    158.13 o
   2  17   1      761.01      843.49     59.25 o
   3  17   1    52354.25    51858.97    356.17 o
   4  17   1     1180.85     1319.34     46.95 o
   5  17   1     9181.81     8374.72    467.77 o
   6  17   1       74.46       12.08     50.30 o
   7  17   1     2135.28     2857.92    141.45 o
   8  17   1        0.95      -21.28     76.69 o
   1  18   1    32740.21    32234.46    282.82 o
   2  18   1       85.66       67.51     32.33 o
   3  18   1     1714.78     2429.12     87.57 o
   4  18   1      125.09      147.25     35.73 o
   5  18   1    12637.50    12539.82    411.42 o
   6  18   1      471.03      438.68     64.38 o
   7  18   1    14435.81    14536.17    214.13 o
   8  18   1       92.47      -54.01    103.90 o
   0  19   1        6.56       43.32     48.17 o
   1  19   1     6024.95     6630.54     95.86 o
   2  19   1      215.68      217.28     36.59 o
   3  19   1    33134.28    32981.20    295.17 o
   4  19   1     1009.18     1114.13     57.56 o
   5  19   1     4882.18     4129.31    441.62 o
   6  19   1      243.37      175.67     84.02 o
   7  19   1     3480.23     4083.59    160.75 o
   8  19   1        6.93      -73.79    105.30 o
   1  20   1    13058.92    13009.20    113.34 o
   2  20   1      938.73     1001.77     51.72 o
   3  20   1      147.51      432.95     57.43 o
   4  20   1      600.59      695.60     55.06 o
   5  20   1    11494.52    10943.58    175.83 o
   6  20   1      352.73       53.22    132.53 o
   7  20   1     7128.07     7258.07    227.61 o
   0  21   1        8.00       60.12     50.73 o
   1  21   1     2530.32     2857.40     67.59 o
   2  21   1      171.08      226.42     62.24 o
   3  21   1    13032.08    12791.61    133.49 o
   4  21   1     1189.21     1163.39     65.91 o
   5  21   1      557.55      883.27     82.01 o
   6  21   1      168.19       57.13     88.78 o
   7  21   1     4638.75     4584.68    181.60 o
   1  22   1     5275.14     5592.80     83.11 o
   2  22   1      559.91      736.43     65.50 o
   3  22   1      206.31      336.04     57.64 o
   4  22   1      528.50      598.57     74.17 o
   5  22   1     9013.91     8884.28    191.04 o
   6  22   1      121.48       30.73     90.43 o
   7  22   1     5678.30     6083.60    334.37 o
   0  23   1      215.01      331.48     74.91 o
   1  23   1     3961.65     4283.01     88.33 o
   2  23   1       81.29      190.22     47.21 o
   3  23   1    17779.34    17514.88    313.43 o
   4  23   1      479.56      481.79     75.73 o
   5  23   1     1284.16     1734.41    137.55 o
   6  23   1      169.55      184.13    120.03 o
   7  23   1     3505.00     4042.92    280.22 o
   1  24   1    19555.86    19499.10    172.53 o
   2  24   1      659.65      746.85     57.86 o
   3  24   1        3.64      403.38     79.17 o
   4  24   1       57.07       45.55     77.07 o
   5  24   1     6947.91     6774.38    242.82 o
   6  24   1      350.04      429.70    126.57 o
   0  25   1        4.22       49.14     74.72 o
   1  25   1     6581.32     7372.22    138.51 o
   2  25   1      455.18      581.98     75.27 o
   3  25   1    23882.77    23068.60    368.92 o
   4  25   1      383.53      376.61    101.15 o
   5  25   1     3320.22     3797.54    166.96 o
   6  25   1        6.64      -16.73    130.81 o
   1  26   1    17046.65    16962.38    166.89 o
   2  26   1      382.52      397.60     59.04 o
   3  26   1       19.05      576.51     92.58 o
   4  26   1       42.03      -12.66    115.31 o
   5  26   1     9168.44     9319.08    273.35 o
   0  27   1        3.10       53.16     81.69 o
   1  27   1     3493.87     4151.69    126.79 o
   2  27   1      127.12      178.86     47.55 o
   3  27   1    17861.41    17741.46    269.91 o
   4  27   1      293.35      346.97    107.09 o
   5  27   1     3114.87     3907.48    183.18 o
   1  28   1     6395.96     6536.62    124.28 o
   2  28   1      188.15      174.70     67.78 o
   3  28   1        0.48      466.47    125.24 o
   4  28   1      134.62      375.69    108.21 o
   0  29   1       31.04      126.68     88.08 o
   1  29   1     1526.45     1894.94     86.99 o
   2  29   1       20.97       79.60     68.07 o
   3  29   1     6641.73     6856.50    171.80 o
   4  29   1      376.08      428.53    113.26 o
   1  30   1     3342.22     3580.85     98.09 o
   2  30   1      415.50      568.40     78.91 o
   3  30   1       61.29      350.33     94.22 o
   0  31   1        1.83       36.13     81.25 o
   1  31   1      943.95     1285.08     90.41 o
   2  31   1       12.66       98.51     74.28 o
   0   0   2   183724.08   158501.95   4635.77 o
   1   0   2      313.34      216.49     29.12 o
   2   0   2    58798.30    61379.02   1307.07 o
   3   0   2      734.00      790.56     41.08 o
   4   0   2     8316.67     9189.25    390.64 o
   5   0   2     3488.78     3590.42    106.52 o
   6   0   2    25335.19    26384.55    737.81 o
   7   0   2       56.17       44.57     66.39 o
   8   0   2    12844.82    13007.77    382.22 o
   9   0   2      392.78      424.89    136.38 o
  10   0   2      820.33     1246.86    169.43 o
   1   1   2      950.02      950.51     36.54 o
   2   1   2   116934.74   121622.98   1559.48 o
   3   1   2     2961.29     3056.19     55.67 o
   4   1   2    55757.88    55445.60   1079.98 o
   5   1   2      353.03      407.08     29.75 o
   6   1   2      168.44      485.97     36.37 o
   7   1   2        9.16       15.81     46.34 o
   8   1   2    14897.38    15367.66    328.63 o
   9   1   2      504.72      417.48     88.51 o
  10   1   2     6600.90     6778.97    188.38 o
   0   2   2    31743.17    32043.40    236.42 o
   1   2   2     6162.89     6226.79     47.67 o
   2   2   2    19661.62    20286.74    491.47 o
   3   2   2      576.65      586.93     24.74 o
   4   2   2    12384.80    12615.08    331.25 o
   5   2   2        4.67      -24.55     26.79 o
   6   2   2    27909.91    27413.53    507.66 o
   7   2   2      587.18      654.24     49.88 o
   8   2   2     8480.47     9097.75    160.17 o
   9   2   2      504.61      541.68     90.01 o
  10   2   2     2538.98     2516.19    144.40 o
   1   3   2     7169.54     7332.04    137.89 o
   2   3   2    45321.02    45153.46    657.91 o
   3   3   2        0.92       41.95     13.58 o
   4   3   2    21057.26    20512.74    529.34 o
   5   3   2     1718.95     1583.07    132.30 o
   6   3   2     2508.47     2627.17     80.42 o
   7   3   2     1436.97     1384.90     64.55 o
   8   3   2    21876.07    20697.12    328.40 o
   9   3   2      149.50      115.51     82.14 o
  10   3   2     4278.54     4769.21    172.45 o
   0   4   2     6931.72     6462.47     89.06 o
   1   4   2      622.61      562.32     48.05 o
   2   4   2     3715.35     3510.52     60.83 o
   3   4   2     7767.22     7809.94    134.28 o
   4   4   2    13549.79    13535.00    182.53 o
   5   4   2      476.55      525.62     37.55 o
   6   4   2    15319.96    15291.09    285.90 o
   7   4   2      627.10      693.78     51.75 o
   8   4   2     1942.70     2898.08    109.98 o
   9   4   2      682.31      833.00     97.09 o
  10   4   2     6118.78     5638.23    235.73 o
   1   5   2     4288.77     4552.42     65.53 o
   2   5   2    42516.41    43698.70    647.24 o
   3   5   2      378.36      490.53     31.38 o
   4   5   2    17591.51    17377.26    307.79 o
   5   5   2      474.61      460.50     34.95 o
   6   5   2     2790.43     2822.17     67.38 o
   7   5   2     1055.69     1077.81     56.69 o
   8   5   2    19887.48    19375.59    387.13 o
   9   5   2       26.04      -26.16     72.60 o
   0   6   2    28615.68    29142.07    300.84 o
   1   6   2     6210.26     6621.01     69.84 o
   2   6   2    24994.06    24456.30    461.30 o
   3   6   2      495.74      566.63     34.08 o
   4   6   2     6430.66     6634.15    150.75 o
   5   6   2      141.08      156.53     30.04 o
   6   6   2    20438.20    20402.65    353.41 o
   7   6   2      264.28      256.88     46.66 o
   8   6   2     4651.47     5234.54    141.45 o
   9   6   2      722.32      718.51     90.77 o
   1   7   2      358.80      448.71     17.31 o
   2   7   2    67795.78    67411.70    946.80 o
   3   7   2      203.17      213.22     28.86 o
   4   7   2    50565.02    48877.56    615.74 o
   5   7   2     1408.69     1497.17     55.49 o
   6   7   2       64.13      467.58     42.45 o
   7   7   2      432.32      492.39     52.41 o
   8   7   2    16305.69    16531.96    243.45 o
   9   7   2     1052.88     1206.15     99.83 o
   0   8   2    73821.38    74364.85    606.95 o
   1   8   2     1858.58     2081.87     33.90 o
   2   8   2    29263.39    27674.23    428.82 o
   3   8   2      141.73      202.34     22.10 o
   4   8   2    10386.78    10981.90    204.71 o
   5   8   2     1097.20     1260.96     54.21 o
   6   8   2    31185.89    30256.83    488.83 o
   7   8   2       83.03       27.07     45.63 o
   8   8   2    14331.19    14298.63    285.00 o
   9   8   2      420.54      463.07     95.78 o
   1   9   2      140.09      171.26     21.36 o
   2   9   2    89578.45    89143.97    751.79 o
   3   9   2     2706.94     2689.64     49.37 o
   4   9   2    45750.13    44250.12    527.63 o
   5   9   2       65.89       76.26     35.10 o
   6   9   2      177.10      584.08     51.63 o
   7   9   2       56.26      -20.76     44.88 o
   8   9   2    11970.12    12192.88    158.90 o
   9   9   2      205.30       75.33     77.60 o
   0  10   2    54280.34    55747.49    671.97 o
   1  10   2        2.70        2.57     19.85 o
   2  10   2    22416.71    22282.97    152.30 o
   3  10   2     1453.08     1368.29     40.81 o
   4  10   2     8014.76     8602.41    188.85 o
   5  10   2      466.88      504.14     43.97 o
   6  10   2    18099.84    18292.70    255.33 o
   7  10   2      276.75      254.95     53.18 o
   8  10   2     6264.80     6820.35    158.40 o
   9  10   2      287.41      225.81    100.70 o
   1  11   2     6619.69     6450.93     71.72 o
   2  11   2    38291.57    39515.99    428.23 o
   3  11   2       78.92      123.89     24.60 o
   4  11   2    18647.62    18552.61    131.11 o
   5  11   2     1175.85     1243.82     55.53 o
   6  11   2     1371.31     1736.74     75.73 o
   7  11   2      576.36      595.92     60.43 o
   8  11   2    16362.93    16238.17    226.50 o
   9  11   2      156.69      183.14     99.11 o
   0  12   2    10058.55    10577.88    281.57 o
   1  12   2      854.96      847.48     37.59 o
   2  12   2     4207.32     4289.09     56.07 o
   3  12   2     2262.88     2091.62     59.58 o
   4  12   2     9091.42     8981.05    116.95 o
   5  12   2      227.54      198.64     40.75 o
   6  12   2    12632.44    12541.99    164.87 o
   7  12   2      929.88      955.24     68.25 o
   8  12   2     1961.46     2817.61     98.20 o
   9  12   2      357.41      250.14     83.64 o
   1  13   2     2676.68     2679.34     54.87 o
   2  13   2    29074.91    29456.52    286.48 o
   3  13   2       54.38       77.01     22.91 o
   4  13   2    10286.56    10257.85     87.87 o
   5  13   2      540.47      647.28     48.03 o
   6  13   2     2389.78     2523.94     80.76 o
   7  13   2      659.67      609.78     64.17 o
   8  13   2    14312.47    13868.92    212.37 o
   9  13   2        0.11      -48.25     79.13 o
   0  14   2    15428.00    14952.35    316.26 o
   1  14   2      353.55      482.23     39.46 o
   2  14   2     6187.65     6303.71     88.32 o
   3  14   2     1970.82     2092.99     47.28 o
   4  14   2     7927.22     8114.46    152.07 o
   5  14   2       15.24      -13.12     38.54 o
   6  14   2    14134.09    14276.44    209.03 o
   7  14   2       68.88       82.78     55.48 o
   8  14   2     3436.01     4344.15    113.64 o
   9  14   2      543.31      538.09     92.61 o
   1  15   2      130.00      133.09     36.21 o
   2  15   2    35103.37    35597.65    324.79 o
   3  15   2        6.64       17.61     28.81 o
   4  15   2    27524.63    26847.41    377.88 o
   5  15   2      545.43      559.05     50.03 o
   6  15   2        1.64      357.15     53.30 o
   7  15   2      418.66      361.02     62.53 o
   8  15   2    11802.46    12090.63    182.31 o
   0  16   2    39760.02    39799.07    824.72 o
   1  16   2     2847.58     2930.09     76.03 o
   2  16   2    23547.42    23710.45    298.66 o
   3  16   2      118.44       88.55     29.20 o
   4  16   2     2525.36     3231.28     75.01 o
   5  16   2       33.94       47.37     42.24 o
   6  16   2    17715.82    17624.49    262.98 o
   7  16   2       46.35      -25.36     55.16 o
   8  16   2     6686.26     6989.62    153.96 o
   1  17   2      210.55      205.50     43.92 o
   2  17   2    42315.61    41818.25    318.44 o
   3  17   2      378.10      460.29     41.41 o
   4  17   2    29599.41    29358.95    188.09 o
   5  17   2      308.78      297.24     42.46 o
   6  17   2      192.42      569.61     58.76 o
   7  17   2       27.53       34.25     56.54 o
   8  17   2     9308.04     9812.03    220.83 o
   0  18   2    27799.53    26706.45    276.55 o
   1  18   2       15.01      -42.22     42.22 o
   2  18   2     8556.42     8517.23    122.80 o
   3  18   2      939.70     1010.62     48.73 o
   4  18   2     6951.51     7400.50    144.33 o
   5  18   2      282.77      279.29     51.89 o
   6  18   2    15115.66    14591.42    191.98 o
   7  18   2       98.94       92.47     58.44 o
   8  18   2     6089.15     6567.01    168.18 o
   1  19   2     1079.38     1053.71     89.13 o
   2  19   2    25272.11    24906.48    282.25 o
   3  19   2      212.19      214.05     41.90 o
   4  19   2    12642.05    12535.30    129.82 o
   5  19   2      192.63      157.00     50.81 o
   6  19   2      507.11      833.60     69.82 o
   7  19   2      140.43       92.21     74.34 o
   8  19   2     9588.35     9986.29    211.25 o
   0  20   2     8804.61     8694.80    304.55 o
   1  20   2      119.32       34.35     46.04 o
   2  20   2     3664.51     3907.49    155.07 o
   3  20   2      841.99      823.41     79.94 o
   4  20   2     4672.14     4915.30    168.56 o
   5  20   2       61.87        8.24     54.55 o
   6  20   2     8197.14     8573.93    184.74 o
   7  20   2      454.99      439.57     92.61 o
   1  21   2     2652.83     2520.99     78.02 o
   2  21   2    14912.58    14701.00    268.92 o
   3  21   2       59.09       14.51     57.45 o
   4  21   2     6239.07     6374.68    168.42 o
   5  21   2      626.53      438.79     90.16 o
   6  21   2     1244.48     1421.15    100.26 o
   7  21   2      309.70      270.17    124.77 o
   0  22   2    10939.26    10424.46    169.83 o
   1  22   2       27.47       72.44     44.81 o
   2  22   2     3603.45     3782.39    125.61 o
   3  22   2      884.40      826.31     69.06 o
   4  22   2     3466.95     3721.88    122.79 o
   5  22   2       13.52      -62.15     64.85 o
   6  22   2     5826.83     5622.76    234.43 o
   7  22   2      137.42       21.02    125.71 o
   1  23   2      129.30      156.43     46.12 o
   2  23   2    17515.95    17098.24    283.97 o
   3  23   2       77.28      -10.36     68.89 o
   4  23   2    10745.35    10603.37    177.03 o
   5  23   2      138.71       41.60     87.54 o
   6  23   2       89.26       98.37    231.78 o
   0  24   2    12379.24    12151.82    162.36 o
   1  24   2      627.02      824.52     62.36 o
   2  24   2     6350.71     6792.90    160.71 o
   3  24   2       52.43      -57.32     63.64 o
   4  24   2     2790.80     3010.63    122.84 o
   5  24   2        2.83       -3.04     83.29 o
   6  24   2    11171.03    10906.37    400.16 o
   1  25   2       69.06      144.81     58.96 o
   2  25   2    16797.71    16348.59    207.92 o
   3  25   2        4.09       37.07     78.88 o
   4  25   2    15440.06    15036.04    207.73 o
   5  25   2      371.01      357.84     99.78 o
   6  25   2       75.46      408.62    118.82 o
   0  26   2    14863.46    14790.35    240.55 o
   1  26   2      328.01      464.88     66.33 o
   2  26   2     6650.22     7138.88    160.43 o
   3  26   2       39.67       15.55     79.85 o
   4  26   2     1749.23     2083.18    137.74 o
   5  26   2        3.31       54.78    101.41 o
   1  27   2      327.59      458.49     75.78 o
   2  27   2    12890.70    12720.18    199.45 o
   3  27   2       32.02       43.20     79.99 o
   4  27   2     7522.17     7136.27    268.71 o
   5  27   2       46.76       31.57    111.90 o
   0  28   2     5653.15     5682.91    167.97 o
   1  28   2        4.57       39.64     61.54 o
   2  28   2     1868.93     2398.74    143.46 o
   3  28   2      570.26      637.92     93.83 o
   4  28   2     2447.35     2500.68    200.80 o
   1  29   2      630.34      782.90     82.20 o
   2  29   2     6848.07     6603.67    142.01 o
   3  29   2       23.54       26.77     96.78 o
   0  30   2     3898.27     3946.82    157.43 o
   1  30   2       25.97       91.66     66.90 o
   2  30   2     1136.54     1484.50     96.25 o
   1  31   2      368.63      457.66     75.01 o
   1   0   3    84392.48    84320.23   2524.10 o
   2   0   3     5033.74     5032.70     80.08 o
   3   0   3       82.07      228.28     31.10 o
   4   0   3      522.52      472.15     46.67 o
   5   0   3    52274.04    50193.09    764.90 o
   6   0   3      321.81      353.21     66.97 o
   7   0   3    22864.39    21518.24    651.86 o
   8   0   3      756.41      788.34    126.42 o
   9   0   3      124.07      684.38    133.75 o
   0   1   3      224.42      335.09     26.44 o
   1   1   3    26812.04    26671.01    243.84 o
   2   1   3      728.49      798.80     27.29 o
   3   1   3    39457.99    39488.35    460.93 o
   4   1   3     1040.98     1088.03     43.32 o
   5   1   3    22305.07    21496.76    383.38 o
   6   1   3     1412.09     1490.91     73.44 o
   7   1   3     4957.30     5087.66    165.23 o
   8   1   3       74.99       52.23     69.53 o
   9   1   3    11198.56    10657.64    204.29 o
   1   2   3    63812.87    63176.63    548.22 o
   2   2   3      936.42      854.75     56.08 o
   3   2   3       31.68      247.18     18.09 o
   4   2   3      308.38      389.68     39.74 o
   5   2   3    31904.91    31394.69    546.09 o
   6   2   3       29.65       -2.12     44.90 o
   7   2   3    10903.21    10815.13    169.79 o
   8   2   3      274.65      262.12     76.25 o
   9   2   3       85.69      349.71     87.67 o
   0   3   3    10314.82     9835.13    146.04 o
   1   3   3    20390.38    21082.00    249.30 o
   2   3   3     1137.92     1121.65     38.92 o
   3   3   3    21322.87    21177.50    504.89 o
   4   3   3     1592.47     1651.61     46.10 o
   5   3   3     9854.59    10008.29    159.77 o
   6   3   3      729.23      749.65     50.96 o
   7   3   3     7731.25     7481.43    123.61 o
   8   3   3       48.72       64.42     70.32 o
   9   3   3     9705.44     9335.05    197.56 o
   1   4   3    35414.46    36643.74    397.13 o
   2   4   3      700.56      682.03     32.50 o
   3   4   3      802.16      805.82     54.45 o
   4   4   3     1430.98     1210.26    117.96 o
   5   4   3    33475.77    31964.97    516.92 o
   6   4   3      970.54     1040.71     60.89 o
   7   4   3     8000.18     7758.27    140.07 o
   8   4   3      120.71      128.44     70.31 o
   9   4   3     1103.28     1306.75    111.06 o
   0   5   3    12452.40    12727.09    145.82 o
   1   5   3    11539.43    11473.91    127.19 o
   2   5   3      717.89      731.98     31.10 o
   3   5   3    12219.05    11897.37    210.40 o
   4   5   3     2938.53     2882.34     77.51 o
   5   5   3     7190.13     7392.70    113.55 o
   6   5   3     1944.04     2004.12     75.11 o
   7   5   3     7745.42     7358.53    189.93 o
   8   5   3      140.34       79.65     58.21 o
   9   5   3     9075.66     8664.31    324.29 o
   1   6   3    37014.65    36522.00    334.40 o
   2   6   3     3219.69     3501.91     57.27 o
   3   6   3     1219.32     1449.04     85.36 o
   4   6   3      374.29      359.91     45.56 o
   5   6   3    34307.29    33112.35    469.97 o
   6   6   3      181.33      208.89     42.70 o
   7   6   3    10913.76    11051.21    196.24 o
   8   6   3       40.60       12.12     58.56 o
   9   6   3      131.95      389.67     93.37 o
   0   7   3     5347.98     5662.30    132.77 o
   1   7   3    26359.61    26707.64    235.19 o
   2   7   3      261.76      268.45     23.66 o
   3   7   3    33146.89    32686.34    422.99 o
   4   7   3     1622.34     1514.11     58.49 o
   5   7   3    15202.90    14846.65    185.99 o
   6   7   3      108.69       92.61     40.76 o
   7   7   3     5488.35     5820.46    123.99 o
   8   7   3       13.39      -16.95     55.11 o
   9   7   3    10236.81     9839.05    226.73 o
   1   8   3    77268.47    77686.81    703.37 o
   2   8   3      236.63      239.05     20.99 o
   3   8   3      549.32      745.69     56.41 o
   4   8   3       45.14       27.33     33.14 o
   5   8   3    31896.90    32256.21    418.09 o
   6   8   3       22.86       22.48     39.88 o
   7   8   3    13951.98    13529.76    262.71 o
   8   8   3      396.60      377.52     65.11 o
   9   8   3        2.82      355.43     91.22 o
   0   9   3      110.69      170.25     22.89 o
   1   9   3    19037.27    19423.35    181.54 o
   2   9   3      545.66      634.18     31.90 o
   3   9   3    33021.90    32772.58    443.76 o
   4   9   3      742.29      818.65     49.89 o
   5   9   3    20985.95    20376.43    285.36 o
   6   9   3     1622.55     1614.04     72.19 o
   7   9   3     3255.52     3899.77    110.56 o
   8   9   3      194.57      223.69     62.80 o
   9   9   3     9550.80     9186.80    182.99 o
   1  10   3    49888.49    50345.17    643.41 o
   2  10   3      683.59      716.16     36.81 o
   3  10   3      137.11      340.11     38.15 o
   4  10   3      277.16      226.10     38.57 o
   5  10   3    34173.21    33164.71    324.49 o
   6  10   3      143.13      171.70     44.14 o
   7  10   3    14766.01    14465.27    252.91 o
   8  10   3      536.98      569.53     69.80 o
   9  10   3       13.65      505.89     89.63 o
   0  11   3     1488.26     1343.37     60.47 o
   1  11   3    15921.88    16134.79    167.39 o
   2  11   3      294.26      383.15     27.89 o
   3  11   3    20713.08    19962.19    199.09 o
   4  11   3      924.86      975.64     51.51 o
   5  11   3     9347.94     9340.53    172.70 o
   6  11   3      845.79      915.75     56.85 o
   7  11   3     5518.41     5831.84    118.30 o
   8  11   3       34.21      -20.66     58.53 o
   9  11   3     8537.63     8453.77    154.13 o
   1  12   3    23338.79    22887.37    232.76 o
   2  12   3     1042.62      925.90     34.81 o
   3  12   3      378.77      550.04     40.85 o
   4  12   3     1411.75     1467.15     60.85 o
   5  12   3    22374.13    22320.54    161.12 o
   6  12   3      362.10      441.44     50.88 o
   7  12   3     6001.85     6172.85    133.03 o
   8  12   3      239.15      303.31     66.56 o
   9  12   3      517.73      756.03     83.05 o
   0  13   3     6688.97     6632.53    115.28 o
   1  13   3     7767.57     7865.36    130.07 o
   2  13   3     1952.14     1772.85     52.30 o
   3  13   3     9698.85     9164.15    130.88 o
   4  13   3      712.84      766.36     51.22 o
   5  13   3     4453.73     4876.54     88.62 o
   6  13   3     1738.42     1823.07     70.25 o
   7  13   3     6341.21     6286.31    116.31 o
   8  13   3      121.43        6.37     61.08 o
   1  14   3    26385.79    26286.76    370.74 o
   2  14   3      401.50      498.44     36.96 o
   3  14   3      203.60      271.39     34.78 o
   4  14   3      821.07      740.99     44.76 o
   5  14   3    21798.86    21118.75    207.80 o
   6  14   3      727.82      844.14     58.80 o
   7  14   3     5815.20     6127.79    131.49 o
   8  14   3       38.42       -5.34     62.10 o
   0  15   3     4897.95     4906.61    119.76 o
   1  15   3    11295.30    11593.41    120.20 o
   2  15   3      150.37       94.58     32.52 o
   3  15   3    16281.25    15993.52    138.68 o
   4  15   3     1792.83     1531.53     93.76 o
   5  15   3     7825.82     8205.06    145.02 o
   6  15   3      190.07      191.28     50.36 o
   7  15   3     4156.63     4335.31    111.56 o
   8  15   3        7.77      -32.19     63.12 o
   1  16   3    29876.72    29655.64    341.36 o
   2  16   3      843.22      840.21     41.64 o
   3  16   3       86.53      496.37     82.89 o
   4  16   3       25.97       -2.49     39.93 o
   5  16   3    22860.06    23128.38    244.25 o
   6  16   3       41.67       20.88     48.29 o
   7  16   3    10998.05    11480.06    173.81 o
   8  16   3       53.43      -29.37     63.77 o
   0  17   3      223.68      135.96     64.13 o
   1  17   3    11783.29    12588.22    236.70 o
   2  17   3        6.24       28.97     38.25 o
   3  17   3    23538.33    23562.18    172.45 o
   4  17   3      875.67      794.67     58.18 o
   5  17   3    13001.50    12810.75    153.48 o
   6  17   3      233.37      207.34     55.65 o
   7  17   3     2281.38     2995.58    104.24 o
   8  17   3      130.38       64.78     78.70 o
   1  18   3    37190.79    37392.23    332.43 o
   2  18   3      622.62      623.28     51.21 o
   3  18   3      279.71      486.43     55.03 o
   4  18   3       26.78        5.15     49.50 o
   5  18   3    18936.81    18928.66    192.70 o
   6  18   3       27.49       43.10     54.27 o
   7  18   3     9054.30     9193.61    150.13 o
   0  19   3      864.59      742.87     89.87 o
   1  19   3     7732.94     8275.31    184.82 o
   2  19   3      366.07      358.76     49.52 o
   3  19   3    13046.19    12641.80    149.70 o
   4  19   3      473.33      485.75     56.54 o
   5  19   3     7360.69     7443.09    116.95 o
   6  19   3      761.52      796.10     67.12 o
   7  19   3     2465.83     2992.35    109.66 o
   1  20   3    13976.54    13395.89    242.19 o
   2  20   3      315.12      239.03     50.51 o
   3  20   3      334.65      474.35     59.66 o
   4  20   3      737.65      608.00     60.28 o
   5  20   3    13565.16    13106.78    164.99 o
   6  20   3      192.21      172.82     59.55 o
   7  20   3     4565.24     4838.34    146.53 o
   0  21   3     1872.18     1761.79    115.17 o
   1  21   3     4980.48     5099.32    182.72 o
   2  21   3      774.70      663.00     67.59 o
   3  21   3     6671.24     6256.79    122.43 o
   4  21   3      223.53      149.32     58.76 o
   5  21   3     2085.94     2561.54    102.28 o
   6  21   3     1001.68     1094.69     85.41 o
   7  21   3     4360.05     4533.26    164.33 o
   1  22   3     8976.77     8803.15    205.90 o
   2  22   3      136.40       18.68     64.96 o
   3  22   3      481.62      522.75     67.81 o
   4  22   3     1241.13     1278.37    106.71 o
   5  22   3    13058.31    11874.01    430.91 o
   6  22   3      615.89      664.46     82.11 o
   0  23   3     2181.83     2287.20    148.20 o
   1  23   3     4023.58     4279.62    201.19 o
   2  23   3      478.05      277.17     97.43 o
   3  23   3     6571.49     6279.21    198.25 o
   4  23   3      475.79      401.97     86.15 o
   5  23   3     3330.92     3680.20    143.56 o
   6  23   3      591.19      606.70    103.37 o
   1  24   3    18060.94    17855.71    264.03 o
   2  24   3      211.01       33.71    100.98 o
   3  24   3       18.42       39.48     86.63 o
   4  24   3       17.34       -9.81     71.82 o
   5  24   3     9783.08     9333.86    245.60 o
   6  24   3        1.27       96.46     97.05 o
   0  25   3      471.13      427.32     83.82 o
   1  25   3     6208.22     6542.49    148.00 o
   2  25   3       53.45      -73.14     73.14 o
   3  25   3    12751.50    12026.91    257.64 o
   4  25   3      716.89      632.75     94.18 o
   5  25   3     6226.51     6519.62    310.80 o
   1  26   3    14810.32    14429.94    170.31 o
   2  26   3       14.21      -37.40     69.42 o
   3  26   3        6.56      172.95     93.37 o
   4  26   3       39.60      -81.04     81.77 o
   5  26   3    10383.56    10095.51    270.87 o
   0  27   3      242.69      200.54     95.88 o
   1  27   3     3482.13     3993.06    120.83 o
   2  27   3       35.51      -54.23     76.99 o
   3  27   3     7656.84     7188.71    164.95 o
   4  27   3      390.86      369.26    112.76 o
   1  28   3     8599.31     8550.39    170.78 o
   2  28   3       22.46        8.83     78.83 o
   3  28   3       55.68       66.44    109.16 o
   0  29   3     1382.76     1652.15    159.17 o
   1  29   3     2296.46     2768.31    161.52 o
   2  29   3      476.10      525.37     87.99 o
   3  29   3     3538.95     3297.60    143.20 o
   1  30   3     4066.30     3994.94    132.84 o
   0   0   4    74121.69    72926.61    571.55 o
   1   0   4     9212.63     9375.87    103.79 o
   2   0   4    33976.32    33161.82    589.38 o
   3   0   4       78.78      133.96     32.36 o
   4   0   4     6716.55     7755.87    234.86 o
   5   0   4     1356.91     1400.95    100.27 o
   6   0   4    24228.12    24620.70   1036.84 o
   7   0   4     4016.48     3617.91    178.47 o
   8   0   4     5817.94     5933.59    225.43 o
   9   0   4       71.75        0.44    119.70 o
   1   1   4      330.15      396.58     24.30 o
   2   1   4    40559.39    40831.49    428.66 o
   3   1   4      224.33      283.41     25.67 o
   4   1   4    38600.93    38844.84    413.84 o
   5   1   4      136.36      215.69     31.71 o
   6   1   4      795.09     1351.79    105.49 o
   7   1   4       59.14      109.64     75.71 o
   8   1   4    11185.35    10926.10    199.11 o
   9   1   4       53.44       43.68     85.81 o
   0   2   4    56612.92    55839.86    574.41 o
   1   2   4     6139.28     6251.31     62.24 o
   2   2   4    13188.90    13221.73    193.77 o
   3   2   4     1437.34     1480.55     48.17 o
   4   2   4    19383.83    19531.93    326.37 o
   5   2   4     1507.92     1548.58     52.26 o
   6   2   4    26586.59    25764.26    497.56 o
   7   2   4     2729.64     2745.20    116.49 o
   8   2   4     3553.84     3824.03    139.11 o
   9   2   4      278.06      248.15     93.36 o
   1   3   4     1755.57     1835.57     41.00 o
   2   3   4    21698.06    21149.08    207.02 o
   3   3   4     2062.48     2092.50     51.93 o
   4   3   4    14701.51    14663.88    247.55 o
   5   3   4      933.94     1177.59     68.38 o
   6   3   4      200.08      475.06     55.72 o
   7   3   4     2105.17     2012.79    106.85 o
   8   3   4    11595.22    10482.29    212.33 o
   9   3   4     1142.13     1067.72    110.60 o
   0   4   4    27557.90    26452.83    167.73 o
   1   4   4     9215.92     9241.01     76.51 o
   2   4   4     4954.25     4959.13     54.29 o
   3   4   4     8281.15     7992.78    134.61 o
   4   4   4    14086.01    13855.51    281.20 o
   5   4   4     4981.40     4582.66    129.12 o
   6   4   4    14609.81    13969.04    261.29 o
   7   4   4      930.36     1028.63    106.38 o
   8   4   4     1022.35     1648.28    114.01 o
   9   4   4      236.28      239.80     93.22 o
   1   5   4     4381.22     3928.63    150.20 o
   2   5   4    27520.96    28013.38    385.62 o
   3   5   4     2964.62     2936.41     58.29 o
   4   5   4    14211.91    13897.35    251.05 o
   5   5   4      599.63      604.37     48.81 o
   6   5   4      608.05      851.68     57.92 o
   7   5   4     1684.12     1485.83     82.84 o
   8   5   4    12488.15    11345.65    252.19 o
   9   5   4     1226.46     1180.05    118.18 o
   0   6   4    52023.05    51817.35    864.80 o
   1   6   4     3359.24     2874.96    213.39 o
   2   6   4    13591.53    13612.40    163.11 o
   3   6   4     1997.88     1769.95    126.30 o
   4   6   4    13256.29    13155.65    335.11 o
   5   6   4     2447.38     2494.14     77.88 o
   6   6   4    17061.96    16183.15    270.36 o
   7   6   4     2852.91     2547.51     92.92 o
   8   6   4     1805.86     2102.13    120.61 o
   9   6   4      420.11      288.77     96.76 o
   1   7   4     1087.16     1205.33     34.95 o
   2   7   4    29201.15    28838.41    337.66 o
   3   7   4      258.09      393.60     33.27 o
   4   7   4    26421.48    25586.21    409.37 o
   5   7   4      496.24      496.15     51.60 o
   6   7   4      516.28      849.92     60.86 o
   7   7   4      289.35      367.42     56.46 o
   8   7   4     8377.39     7920.05    148.78 o
   9   7   4        1.16       42.43     89.39 o
   0   8   4    58425.88    58709.61   1066.35 o
   1   8   4     4291.89     4270.43     55.93 o
   2   8   4    17938.91    15337.62   1117.75 o
   3   8   4       57.93       93.94     29.12 o
   4   8   4    12842.93    12947.29    319.58 o
   5   8   4      174.32      116.50     45.22 o
   6   8   4    27474.65    26278.85    413.53 o
   7   8   4     3926.17     3673.61     96.07 o
   8   8   4     6450.35     6270.68    256.44 o
   9   8   4      164.88        9.02     88.60 o
   1   9   4      229.73      302.05     22.37 o
   2   9   4    36165.91    36622.55    323.60 o
   3   9   4      523.78      511.99     37.80 o
   4   9   4    35140.62    33284.06    239.02 o
   5   9   4      112.14       47.68     48.19 o
   6   9   4      603.69      989.62     78.54 o
   7   9   4      122.46      145.74     51.87 o
   8   9   4    10630.96    10380.68    158.70 o
   9   9   4      116.60      217.71     90.99 o
   0  10   4    43018.02    43438.55    690.62 o
   1  10   4     5952.24     6127.56     95.24 o
   2  10   4    16806.91    16397.47    165.77 o
   3  10   4     1261.42     1278.59     55.43 o
   4  10   4     8003.31     8704.09    231.27 o
   5  10   4       92.46       84.80     49.70 o
   6  10   4    18552.81    18352.28    266.12 o
   7  10   4     1864.02     1882.28     79.37 o
   8  10   4     2963.92     3481.96    111.65 o
   1  11   4     1791.56     1849.08     39.28 o
   2  11   4    16951.81    16533.85    275.33 o
   3  11   4     1079.92     1053.06     52.68 o
   4  11   4    14878.25    14526.23    149.03 o
   5  11   4      302.67      423.49     51.39 o
   6  11   4        5.63      371.01     51.51 o
   7  11   4      733.35      759.22     64.49 o
   8  11   4     9401.34     8984.98    150.30 o
   0  12   4    24608.21    24533.46    375.80 o
   1  12   4     6044.18     6318.23     76.80 o
   2  12   4     4748.27     4879.68    103.33 o
   3  12   4     4836.54     4704.29     89.76 o
   4  12   4    12378.83    11562.82    180.25 o
   5  12   4     3477.68     3151.90     86.78 o
   6  12   4    14431.50    13828.48    146.32 o
   7  12   4      700.24      860.57     65.50 o
   8  12   4      831.93     1305.79     86.51 o
   1  13   4     2400.74     2489.63     60.86 o
   2  13   4    15225.56    14734.06    119.77 o
   3  13   4      551.64      544.17     49.82 o
   4  13   4     9486.71     9283.60    119.77 o
   5  13   4      680.75      683.33     56.64 o
   6  13   4      438.99      682.01     58.95 o
   7  13   4     1361.70     1342.22     73.75 o
   8  13   4     9794.82     9244.12    153.42 o
   0  14   4    21121.11    20960.17    388.82 o
   1  14   4     3766.97     3614.55     81.43 o
   2  14   4     4580.38     4557.05     77.36 o
   3  14   4     2215.28     2059.86     79.73 o
   4  14   4     8950.24     9021.31    130.43 o
   5  14   4     1030.84     1101.12     64.98 o
   6  14   4    12112.89    11913.95    175.00 o
   7  14   4     1579.51     1719.06     80.23 o
   8  14   4     1769.02     2398.99    104.57 o
   1  15   4      133.51      179.22     37.92 o
   2  15   4    20669.63    20388.72    296.01 o
   3  15   4      550.73      600.56     48.92 o
   4  15   4    15218.45    14719.35    323.09 o
   5  15   4      320.85      331.37     54.30 o
   6  15   4       67.81      376.11     56.45 o
   7  15   4      377.62      497.67     64.21 o
   8  15   4     6363.03     6453.06    132.22 o
   0  16   4    47474.84    46911.98    694.20 o
   1  16   4      774.21      825.85     54.40 o
   2  16   4    14090.10    14044.89    148.56 o
   3  16   4       50.75       95.70     41.50 o
   4  16   4     7443.68     7338.80    225.50 o
   5  16   4      139.21      139.24     51.11 o
   6  16   4    14318.14    14126.28    148.31 o
   7  16   4     3062.15     2855.25     95.39 o
   1  17   4      264.59      314.26     46.91 o
   2  17   4    20876.57    20519.45    178.05 o
   3  17   4        0.25      -40.91     44.71 o
   4  17   4    19699.86    18954.38    191.38 o
   5  17   4       76.61       84.47     53.51 o
   6  17   4      549.08      803.49     66.95 o
   7  17   4       21.96       42.25     63.45 o
   0  18   4    23450.11    23138.67    396.91 o
   1  18   4     3207.01     3098.27     86.63 o
   2  18   4     7053.72     7158.60    119.11 o
   3  18   4      584.33      543.84     53.50 o
   4  18   4     6258.10     6783.15    169.01 o
   5  18   4       11.24       20.85     47.57 o
   6  18   4    14305.12    13785.14    166.54 o
   7  18   4     1087.55     1258.32     84.54 o
   1  19   4      538.48      565.92     55.61 o
   2  19   4    13199.94    13131.51    181.96 o
   3  19   4       78.23        9.19     49.97 o
   4  19   4    11650.46    11433.76    159.19 o
   5  19   4      221.89      254.97     60.17 o
   6  19   4        6.22      322.45     61.89 o
   7  19   4      306.71      299.03     69.03 o
   0  20   4    14654.76    14510.99    501.26 o
   1  20   4     2785.53     2778.47     89.30 o
   2  20   4     3906.10     4120.16    107.64 o
   3  20   4     2430.88     2337.09     91.53 o
   4  20   4     6336.41     6306.64    140.55 o
   5  20   4     1438.06     1576.40     88.24 o
   6  20   4     9635.52     9394.54    150.63 o
   1  21   4     1595.56     1635.60     77.89 o
   2  21   4     6377.90     6436.04    121.54 o
   3  21   4      388.65      403.64     65.24 o
   4  21   4     5520.50     5452.51    136.41 o
   5  21   4      247.70      189.02     68.35 o
   6  21   4       74.75      224.50     73.19 o
   0  22   4    12004.63    11386.88    226.77 o
   1  22   4     2741.47     2604.62    107.02 o
   2  22   4     3197.32     3344.63    128.48 o
   3  22   4     1562.59     1496.95     85.88 o
   4  22   4     3892.91     4105.85    128.61 o
   5  22   4      316.92      232.71     71.74 o
   6  22   4     6539.68     6515.23    146.65 o
   1  23   4       48.65      -53.82     70.18 o
   2  23   4    10441.20    10133.68    186.64 o
   3  23   4       16.66      -66.81     66.81 o
   4  23   4     8030.12     7579.73    156.16 o
   5  23   4      239.18      184.90     73.73 o
   0  24   4    15950.41    15320.58    281.44 o
   1  24   4      441.67      390.25     92.35 o
   2  24   4     3965.12     4152.32    218.38 o
   3  24   4      126.28        3.33     84.85 o
   4  24   4     4737.70     4858.73    199.80 o
   5  24   4      117.30       33.55     80.73 o
   1  25   4      257.55      147.90    119.36 o
   2  25   4     9836.53     9389.48    289.25 o
   3  25   4      154.27      -46.10    108.79 o
   4  25   4     8733.39     8760.30    285.13 o
   5  25   4      100.81       31.16     95.94 o
   0  26   4    17680.89    17332.47    839.70 o
   1  26   4      647.83      392.37    131.37 o
   2  26   4     5098.52     5323.71    207.12 o
   3  26   4      190.03       53.13    133.46 o
   4  26   4     3111.42     3278.23    224.01 o
   1  27   4      227.17      124.94    111.05 o
   2  27   4     7849.96     7527.74    202.56 o
   3  27   4       63.52      -84.95     93.09 o
   0  28   4     6710.17     5813.58    345.81 o
   1  28   4     1165.57     1144.92    123.58 o
   2  28   4     1778.77     1874.30    111.87 o
   1  29   4      338.59      257.95    103.19 o
   1   0   5    36418.83    35384.04    302.16 o
   2   0   5      370.73      420.80     43.92 o
   3   0   5      205.59      550.23     78.29 o
   4   0   5      593.20      662.09     65.26 o
   5   0   5    17279.34    17233.60    481.99 o
   6   0   5      149.21      134.25     78.25 o
   7   0   5    17319.85    16037.73    345.83 o
   8   0   5     2202.68     2106.40    218.33 o
   9   0   5      618.76      969.99    158.06 o
   0   1   5      193.80      294.36     44.50 o
   1   1   5    14557.61    14619.13    100.40 o
   2   1   5     1356.51     1415.79     53.89 o
   3   1   5    58697.61    58403.88    877.61 o
   4   1   5     1407.48     1432.62     85.92 o
   5   1   5     3749.34     3898.10     85.22 o
   6   1   5      546.90      570.58     65.39 o
   7   1   5     4323.62     4297.92    140.57 o
   8   1   5      272.20      144.83    112.35 o
   9   1   5    10467.41    10043.48    219.30 o
   1   2   5    23631.16    23884.99    181.65 o
   2   2   5     2487.40     2466.14     59.21 o
   3   2   5      508.15      710.18     39.07 o
   4   2   5      762.17      766.96     48.97 o
   5   2   5     9240.23     9148.61    140.93 o
   6   2   5        3.65       46.71     52.58 o
   7   2   5    13057.09    12612.71    207.97 o
   8   2   5      709.61      599.18     95.12 o
   9   2   5        9.20      569.99    110.33 o
   0   3   5     4747.59     4622.56     86.86 o
   1   3   5     8360.16     8667.45     96.51 o
   2   3   5     4398.11     4249.09     96.44 o
   3   3   5    44472.14    44515.77    369.08 o
   4   3   5     2129.67     2223.97     96.17 o
   5   3   5     1911.56     2055.02     88.94 o
   6   3   5      921.32      889.20     85.52 o
   7   3   5     7465.71     7517.31    154.79 o
   8   3   5     1114.21     1215.23    108.19 o
   9   3   5    10610.44    10201.78    221.23 o
   1   4   5    14185.70    14190.42    121.78 o
   2   4   5     6629.07     6626.22    148.94 o
   3   4   5       23.40      223.33     27.72 o
   4   4   5     4518.53     4399.41    111.39 o
   5   4   5    11787.26    11713.06    148.01 o
   6   4   5      242.69      340.15     56.25 o
   7   4   5    10388.26    10168.81    232.06 o
   8   4   5     1234.76     1235.79    135.51 o
   0   5   5     2613.03     2909.94     76.44 o
   1   5   5     5280.28     5295.64     66.89 o
   2   5   5     3673.81     3542.57     85.05 o
   3   5   5    35413.71    35087.77    267.03 o
   4   5   5     1638.60     1910.71     88.47 o
   5   5   5     1357.53     1676.16     93.88 o
   6   5   5     1609.73     1736.88     85.98 o
   7   5   5     6823.18     6646.69    350.65 o
   8   5   5     1975.86     1954.45    133.64 o
   1   6   5    13626.80    12735.77    433.31 o
   2   6   5     4933.55     4946.52     81.61 o
   3   6   5       72.62      302.69     35.65 o
   4   6   5     1365.34     1360.45     57.72 o
   5   6   5    11873.38    11421.99    305.78 o
   6   6   5       43.71       79.63     53.29 o
   7   6   5    14142.54    13895.57    209.12 o
   8   6   5      529.33      594.43     94.58 o
   0   7   5     1880.08     1776.51     66.93 o
   1   7   5    10182.93     9186.88    578.18 o
   2   7   5     1675.72     1683.64     44.31 o
   3   7   5    50536.20    49485.32    852.76 o
   4   7   5     2403.24     2492.33     97.89 o
   5   7   5     4266.42     4316.06     94.42 o
   6   7   5      266.57      154.12     45.67 o
   7   7   5     5803.46     6196.22    131.67 o
   8   7   5      348.00      420.65     90.75 o
   1   8   5    32518.31    32123.67    412.97 o
   2   8   5      645.47      722.63     34.05 o
   3   8   5      521.52      957.78     47.99 o
   4   8   5      214.48      257.99     37.58 o
   5   8   5     9684.61     9794.74    213.10 o
   6   8   5      172.25      167.65     51.55 o
   7   8   5    13156.07    12730.63    234.88 o
   8   8   5     1178.58     1175.43    106.62 o
   0   9   5      644.74      842.03     49.56 o
   1   9   5    12361.64    12257.96    137.00 o
   2   9   5      755.62      825.70     46.23 o
   3   9   5    48764.75    47956.46    514.43 o
   4   9   5      560.69      663.32     47.16 o
   5   9   5     3444.95     3493.53    107.47 o
   6   9   5      318.99      232.64     54.02 o
   7   9   5     2850.01     3286.28     96.74 o
   8   9   5       77.88       52.07     70.81 o
   1  10   5    22104.37    21732.40    237.54 o
   2  10   5      997.09     1002.78     39.18 o
   3  10   5       71.58      397.30     51.17 o
   4  10   5      504.20      496.06     49.81 o
   5  10   5    11901.12    11267.77    205.44 o
   6  10   5       69.32       23.36     51.35 o
   7  10   5    12620.18    12420.41    218.20 o
   8  10   5     1456.70     1404.85     97.15 o
   0  11   5     1309.76     1209.53     56.22 o
   1  11   5     8491.65     8680.96    143.55 o
   2  11   5     1736.05     1806.56     48.26 o
   3  11   5    36534.81    30125.15   2474.86 o
   4  11   5     2266.19     2339.90     76.21 o
   5  11   5     1471.00     1626.71     74.67 o
   6  11   5     1052.58     1003.19     69.78 o
   7  11   5     5451.72     5818.35    178.26 o
   8  11   5      858.65     1043.24     91.18 o
   1  12   5    10415.30    10532.94    161.13 o
   2  12   5     3377.53     3288.16     67.57 o
   3  12   5        2.22      272.36     41.72 o
   4  12   5     2511.76     2516.72     82.55 o
   5  12   5     7232.81     6878.86    119.05 o
   6  12   5      198.15      201.13     61.28 o
   7  12   5     7995.32     7958.38    160.52 o
   8  12   5      602.13      686.76     86.32 o
   0  13   5     3165.62     3104.17     72.68 o
   1  13   5     4983.88     5060.28     87.49 o
   2  13   5     4578.27     4214.58     87.24 o
   3  13   5    25331.00    24391.92    191.26 o
   4  13   5      488.38      615.60     62.56 o
   5  13   5      671.19      833.41     65.30 o
   6  13   5     1253.40     1239.57     76.78 o
   7  13   5     5135.66     5231.56    114.32 o
   8  13   5     1304.51     1462.16     95.76 o
   1  14   5    12296.20    12225.91    153.35 o
   2  14   5     3873.43     3719.90     99.61 o
   3  14   5       26.92      166.48     52.25 o
   4  14   5     2873.42     2689.64     95.59 o
   5  14   5     7937.17     7580.26    127.70 o
   6  14   5      161.77      101.55     59.92 o
   7  14   5     7452.46     7624.97    130.72 o
   0  15   5     1394.50     1439.14     80.82 o
   1  15   5     4634.74     4837.90    113.71 o
   2  15   5     1140.86     1175.55     63.05 o
   3  15   5    28695.97    26725.00    224.95 o
   4  15   5     1525.71     1518.91     87.35 o
   5  15   5     2750.97     2831.48     92.49 o
   6  15   5      350.36      216.87     68.09 o
   7  15   5     4466.40     4772.35    113.49 o
   1  16   5    11502.69    11701.20    184.98 o
   2  16   5     1044.90     1130.54     64.22 o
   3  16   5      292.68      464.66     94.20 o
   4  16   5       45.98       51.34     51.37 o
   5  16   5     8270.10     7935.25    135.90 o
   6  16   5      121.69       64.32     63.51 o
   7  16   5    12323.52    12315.38    170.60 o
   0  17   5       97.16      136.59     60.51 o
   1  17   5     6749.10     6912.80    147.78 o
   2  17   5      176.26      146.96     58.69 o
   3  17   5    31794.94    30971.01    371.84 o
   4  17   5     1188.77     1124.01     76.60 o
   5  17   5     3297.85     3428.22    114.69 o
   6  17   5      174.88      132.56     61.92 o
   7  17   5     2695.07     3223.82    109.12 o
   1  18   5    18403.36    17616.37    211.97 o
   2  18   5      319.75      348.41     57.58 o
   3  18   5       81.19      300.02     57.00 o
   4  18   5      211.74      197.01     61.80 o
   5  18   5     6764.22     6516.46    151.80 o
   6  18   5      208.45      120.25     66.00 o
   0  19   5      199.26      126.14     69.56 o
   1  19   5     5255.30     5228.11    143.63 o
   2  19   5      882.69      985.00     73.46 o
   3  19   5    22145.32    20962.26    200.06 o
   4  19   5      432.97      397.07     74.39 o
   5  19   5     1335.95     1539.76    126.70 o
   6  19   5      328.12      273.24     75.51 o
   1  20   5     6902.07     6784.00    184.29 o
   2  20   5     1751.91     1765.31     85.75 o
   3  20   5       17.81      161.05     64.05 o
   4  20   5     1119.83     1109.85     90.77 o
   5  20   5     4898.47     4451.26    134.28 o
   6  20   5       81.11      -62.55     70.61 o
   0  21   5     2235.22     2119.35    249.82 o
   1  21   5     3839.61     3954.57    116.45 o
   2  21   5     2173.25     2130.08     95.65 o
   3  21   5    15424.18    14997.17    172.74 o
   4  21   5      714.38      935.16     89.99 o
   5  21   5      309.41      381.22     81.65 o
   1  22   5     5342.45     5198.31    193.66 o
   2  22   5     1744.91     1763.56     93.55 o
   3  22   5      147.79      352.27     73.22 o
   4  22   5     2410.03     2477.42    121.19 o
   5  22   5     5036.31     5018.22    144.92 o
   0  23   5      679.01      468.74    124.08 o
   1  23   5     2660.90     2759.26    129.22 o
   2  23   5     1149.07     1133.47     88.52 o
   3  23   5    13306.71    12964.25    239.71 o
   4  23   5      215.52      184.43     80.00 o
   5  23   5      894.82     1159.23     93.71 o
   1  24   5     7927.26     7711.23    208.62 o
   2  24   5      881.37      832.72    114.54 o
   3  24   5      369.18      576.58    111.16 o
   4  24   5       97.03       48.52     81.86 o
   0  25   5      126.53     -124.81    184.37 o
   1  25   5     2908.52     2958.85    137.79 o
   2  25   5       37.97      -55.69     87.05 o
   3  25   5    16236.20    16099.23    405.12 o
   4  25   5      949.22      970.38     98.11 o
   1  26   5     6439.89     6063.34    252.00 o
   2  26   5      157.15      -65.09    115.60 o
   3  26   5       81.13      308.57    150.60 o
   0  27   5       46.27     -182.89    182.89 o
   1  27   5     2515.22     2518.17    181.42 o
   2  27   5      131.86        3.84    115.27 o
   0   0   6    47225.38    46401.27    377.83 o
   1   0   6      171.31      224.89     44.12 o
   2   0   6     8412.39     8539.90    203.12 o
   3   0   6      193.73      250.62     49.67 o
   4   0   6     1439.01     1925.91    118.96 o
   5   0   6      382.43      291.37     82.76 o
   6   0   6    25838.27    24720.50    720.96 o
   7   0   6      278.48      231.19     98.97 o
   8   0   6     1699.01     1714.65    178.24 o
   1   1   6     1761.82     1810.74     63.26 o
   2   1   6    19591.46    19527.71    178.79 o
   3   1   6     1308.78     1339.08     61.15 o
   4   1   6    23172.81    22882.34    313.10 o
   5   1   6     2753.31     2691.92    197.21 o
   6   1   6       13.26      438.00     92.75 o
   7   1   6      190.01      196.68     75.87 o
   8   1   6     7174.30     6820.27    184.26 o
   0   2   6    43178.58    42296.92    458.48 o
   1   2   6      146.62      248.15     31.76 o
   2   2   6     3040.03     3092.38    102.88 o
   3   2   6     2090.02     2004.20     69.40 o
   4   2   6     5304.49     5596.74    100.52 o
   5   2   6      912.32      980.22     99.53 o
   6   2   6    22095.50    21330.12    634.31 o
   7   2   6      154.62      224.55     77.37 o
   8   2   6     1391.71     1530.44    120.85 o
   1   3   6     9331.50     9251.69     91.45 o
   2   3   6    18448.26    18272.33    172.53 o
   3   3   6        0.42        7.81     29.89 o
   4   3   6    13043.33    12979.45    208.06 o
   5   3   6     4054.37     4101.95    118.80 o
   6   3   6      310.91      533.77     70.24 o
   7   3   6     2862.36     2708.82    122.28 o
   8   3   6     6158.40     5746.96    174.41 o
   0   4   6    35927.05    35460.37    264.41 o
   1   4   6      655.44      817.89     40.51 o
   2   4   6     1784.50     1934.44     86.15 o
   3   4   6     5863.35     5668.13    100.75 o
   4   4   6     3888.51     3782.76     86.32 o
   5   4   6     4316.69     4366.99    109.12 o
   6   4   6    18009.78    17316.00    224.44 o
   7   4   6      528.99      622.96     82.37 o
   8   4   6      654.94      909.94    110.52 o
   1   5   6    15867.53    15587.70    167.48 o
   2   5   6    17123.95    17290.18    294.19 o
   3   5   6        4.77      103.69     38.26 o
   4   5   6    11751.57    11927.02    183.46 o
   5   5   6     4199.17     4113.12    124.59 o
   6   5   6      398.93      785.05     82.97 o
   7   5   6     2371.64     2226.47    109.94 o
   8   5   6     6071.78     5929.81    179.22 o
   0   6   6    47195.09    46878.86    566.10 o
   1   6   6      119.72      231.85     40.44 o
   2   6   6     2931.80     2863.66     81.53 o
   3   6   6     2369.66     2190.50     72.61 o
   4   6   6     4138.09     4448.31     92.13 o
   5   6   6     1299.84     1382.29     70.00 o
   6   6   6    15606.67    14872.57    246.38 o
   7   6   6       55.93       20.82     70.21 o
   8   6   6      674.15      941.97    106.93 o
   1   7   6      816.85      873.39     63.44 o
   2   7   6    21252.71    20803.77    484.66 o
   3   7   6      516.03      452.87     65.42 o
   4   7   6    15514.72    15196.12    201.15 o
   5   7   6     2420.94     2242.51     82.33 o
   6   7   6       47.57      384.56     66.72 o
   7   7   6      490.73      535.36    100.11 o
   8   7   6     5117.75     4819.35    157.76 o
   0   8   6    37419.30    38414.29    573.83 o
   1   8   6       98.20       59.55     32.89 o
   2   8   6     4039.49     4124.92     68.93 o
   3   8   6      101.95      174.58     41.75 o
   4   8   6     3873.94     4246.94    153.71 o
   5   8   6      159.76      190.06     50.45 o
   6   8   6    23654.11    22846.87    376.32 o
   7   8   6      482.05      381.19     78.59 o
   8   8   6     2088.67     2332.37    125.91 o
   1   9   6     1479.37     1510.25     52.28 o
   2   9   6    15587.02    15554.35    195.85 o
   3   9   6     1797.85     1940.68     65.97 o
   4   9   6    21288.12    20580.90    262.56 o
   5   9   6     3015.44     2875.41     98.94 o
   6   9   6       46.75      469.61     69.85 o
   7   9   6      146.57      132.70     73.92 o
   0  10   6    35559.90    36423.05    642.67 o
   1  10   6       28.81       74.31     29.16 o
   2  10   6     5132.21     5148.94     89.30 o
   3  10   6      709.38      795.55     50.32 o
   4  10   6     1776.03     2275.59     74.05 o
   5  10   6      300.84      317.25     55.77 o
   6  10   6    19262.64    18840.05    225.98 o
   7  10   6       35.84       48.24     73.93 o
   1  11   6     6691.40     6708.99     78.30 o
   2  11   6    13745.88    13702.16    186.87 o
   3  11   6       59.37       58.34     25.49 o
   4  11   6    13120.36    12650.47    146.00 o
   5  11   6     2030.90     1950.09     89.25 o
   6  11   6       57.72      360.81     62.46 o
   7  11   6     1316.41     1327.46     90.51 o
   0  12   6    25727.72    25603.65    437.81 o
   1  12   6      686.94      848.36     41.30 o
   2  12   6     1763.70     1860.42     70.83 o
   3  12   6     5336.33     5036.58     99.63 o
   4  12   6     3294.06     3281.96     99.50 o
   5  12   6     3261.54     3070.82    105.25 o
   6  12   6    14732.50    14223.19    163.98 o
   7  12   6       83.53      112.02     65.46 o
   1  13   6     9386.03     9437.95    141.66 o
   2  13   6    10456.72    10313.76    162.48 o
   3  13   6       49.01      177.30     56.20 o
   4  13   6     8994.55     8572.03    140.53 o
   5  13   6     3954.28     3629.64    112.48 o
   6  13   6      298.50      523.43     67.52 o
   7  13   6     2442.15     2334.20    100.58 o
   0  14   6    23134.66    22962.73    258.52 o
   1  14   6      130.25      213.36     46.82 o
   2  14   6     1223.02     1420.24     69.16 o
   3  14   6     1473.40     1434.63     82.18 o
   4  14   6     3320.75     3212.93    111.84 o
   5  14   6      963.71     1049.44     78.94 o
   6  14   6    13565.22    12737.01    249.61 o
   7  14   6       47.00       70.69     66.25 o
   1  15   6     1833.20     1827.60     74.98 o
   2  15   6    14636.00    14206.46    172.94 o
   3  15   6      239.41      258.67     61.37 o
   4  15   6     8953.23     8441.76    157.15 o
   5  15   6     1960.34     1742.38     92.35 o
   6  15   6      108.87      410.98    129.65 o
   0  16   6    34897.96    34366.97    722.84 o
   1  16   6       32.21       89.21     47.69 o
   2  16   6     3301.66     3277.22    106.09 o
   3  16   6      189.58      124.66     60.47 o
   4  16   6     2639.53     2895.52    113.99 o
   5  16   6       16.28      -88.62    109.93 o
   6  16   6    10708.73    10071.67    181.91 o
   1  17   6      553.20      644.74     61.11 o
   2  17   6    12632.28    12581.82    155.01 o
   3  17   6      568.63      684.41     75.92 o
   4  17   6    12332.61    11656.73    186.68 o
   5  17   6     1213.29     1089.74    131.49 o
   6  17   6        9.25      236.49     77.69 o
   0  18   6    19367.94    19345.30    297.79 o
   1  18   6       20.28       18.12     51.74 o
   2  18   6     2653.57     2802.28     97.44 o
   3  18   6      201.33      145.15     67.84 o
   4  18   6     1909.81     1932.52    111.40 o
   5  18   6       65.75       36.54     68.53 o
   6  18   6    14706.30    14102.03    192.39 o
   1  19   6     3388.17     3248.81    102.18 o
   2  19   6     8371.07     8314.45    141.09 o
   3  19   6      106.47      132.89     86.59 o
   4  19   6     9481.68     9345.80    177.22 o
   5  19   6     2170.62     2140.45    112.63 o
   0  20   6    15664.73    15003.97    288.14 o
   1  20   6      242.17      318.81     64.91 o
   2  20   6     1493.61     1691.36    101.36 o
   3  20   6     2576.03     2608.00    117.46 o
   4  20   6     1848.30     2122.78    114.93 o
   5  20   6     1681.92     1664.07    105.53 o
   1  21   6     4670.90     4760.18    124.90 o
   2  21   6     5783.56     5652.82    156.31 o
   3  21   6       52.02      152.15     75.72 o
   4  21   6     5900.69     5876.77    156.56 o
   5  21   6     1307.53     1237.02     99.88 o
   0  22   6    11356.66    10958.00    531.46 o
   1  22   6      200.99      174.07     93.68 o
   2  22   6     1294.80     1485.47     93.47 o
   3  22   6     1326.36     1354.69    103.56 o
   4  22   6     1209.96     1320.53    105.87 o
   1  23   6     1780.48     1787.37    191.99 o
   2  23   6     6143.52     5854.28    144.76 o
   3  23   6      316.00      427.45     89.96 o
   0  24   6    14127.25    13533.04    766.65 o
   1  24   6       20.70      -88.30     88.30 o
   2  24   6      963.95      990.99     94.79 o
   3  24   6      134.44       87.33     97.86 o
   1  25   6      201.51       -8.39     95.36 o
   2  25   6     8002.79     7824.00    223.30 o
   0  26   6    14146.35    14124.40    336.26 o
   1   0   7    25224.47    24939.45    217.63 o
   2   0   7     2484.03     2393.22     94.26 o
   3   0   7      807.19     1194.13     78.49 o
   4   0   7     1084.00     1137.74    109.06 o
   5   0   7    15709.98    15421.49    574.36 o
   6   0   7     1347.25     1521.12    237.32 o
   7   0   7     6840.53     6448.60    578.78 o
   0   1   7     2642.89     2606.58    131.28 o
   1   1   7     4829.93     5173.72     83.05 o
   2   1   7      241.89      320.01     38.52 o
   3   1   7    20312.68    20363.38    177.87 o
   4   1   7       60.67      154.52     56.57 o
   5   1   7     3681.70     3873.73    167.33 o
   6   1   7     1940.10     1922.11    186.17 o
   7   1   7     1059.96     1254.44     96.54 o
   1   2   7    23607.57    23637.54    180.83 o
   2   2   7     2990.68     2948.62     68.44 o
   3   2   7       15.43      182.95     44.56 o
   4   2   7     2448.00     2418.96     83.90 o
   5   2   7    14958.29    14978.12    332.97 o
   6   2   7      191.26      278.13     86.75 o
   7   2   7     6908.97     6749.21    204.94 o
   0   3   7     9973.55     9949.60    155.31 o
   1   3   7     2105.26     2323.77     81.69 o
   2   3   7      672.19      726.06     44.97 o
   3   3   7    14296.61    14346.49    245.23 o
   4   3   7       34.33      154.78     48.77 o
   5   3   7     3307.85     3512.19    111.43 o
   6   3   7     3712.81     3627.42    120.05 o
   7   3   7     1744.95     1817.56    117.30 o
   1   4   7    15646.26    15548.32    171.33 o
   2   4   7     6650.40     6822.18    140.43 o
   3   4   7      317.92      494.10     65.87 o
   4   4   7     7772.82     7631.52    121.40 o
   5   4   7    13556.02    13422.69    273.12 o
   6   4   7        0.11      233.12     68.37 o
   7   4   7     5274.84     5283.00    159.27 o
   0   5   7     6931.88     7055.02    128.20 o
   1   5   7     2589.46     2705.31     66.82 o
   2   5   7      503.89      606.96     43.29 o
   3   5   7    14917.93    14558.05    330.91 o
   4   5   7       35.50      189.08     50.21 o
   5   5   7     2648.06     2964.00    172.85 o
   6   5   7     5105.87     4971.24    130.81 o
   7   5   7     2083.16     2167.68    122.64 o
   1   6   7    15685.48    15915.37    138.35 o
   2   6   7     3826.09     3749.76    129.37 o
   3   6   7       53.81      252.82     47.83 o
   4   6   7     4218.90     4043.32     99.06 o
   5   6   7    15520.12    15651.99    276.80 o
   6   6   7       32.57      170.71     65.37 o
   7   6   7     7637.46     7463.16    178.60 o
   0   7   7     5080.48     4766.27    113.01 o
   1   7   7     2025.82     2292.23    100.05 o
   2   7   7       33.72       -5.21     35.17 o
   3   7   7    15217.78    14643.37    600.38 o
   4   7   7       52.52      103.62     49.00 o
   5   7   7     4938.55     5212.00    136.61 o
   6   7   7     2250.53     2141.33    111.99 o
   7   7   7     1160.40     1450.90    109.93 o
   1   8   7    25288.21    25017.96    234.77 o
   2   8   7     1735.91     1693.91     90.56 o
   3   8   7       11.45      219.42     48.10 o
   4   8   7      888.31      860.56     74.12 o
   5   8   7    12115.30    12028.79    439.76 o
   6   8   7      828.50      857.73     89.47 o
   7   8   7     5876.67     5583.58    162.29 o
   0   9   7     1343.20     1250.82     95.49 o
   1   9   7     5134.52     5196.03     87.27 o
   2   9   7      313.82      301.72     47.23 o
   3   9   7    18873.91    18848.28    257.37 o
   4   9   7       32.90       76.89     49.27 o
   5   9   7     2798.52     3035.29     97.04 o
   6   9   7     1115.13     1095.20    105.05 o
   7   9   7      889.82     1258.59    104.49 o
   1  10   7    17820.63    18135.63    206.49 o
   2  10   7     2512.78     2191.50    163.38 o
   3  10   7      514.68      748.11     58.22 o
   4  10   7     1305.01     1363.90     78.84 o
   5  10   7    13197.16    12661.12    282.83 o
   6  10   7      639.47      672.96     97.17 o
   0  11   7     5453.78     5623.43    210.48 o
   1  11   7     2241.09     2415.62     76.83 o
   2  11   7       49.34       30.27     47.82 o
   3  11   7    11924.19    11476.25    292.67 o
   4  11   7      196.85      315.66     60.76 o
   5  11   7     2395.72     2599.66    111.86 o
   6  11   7     2955.81     2928.62    138.92 o
   1  12   7    13913.86    13970.37    241.56 o
   2  12   7     4176.82     4257.06    128.63 o
   3  12   7      256.33      418.06     60.88 o
   4  12   7     4399.93     4182.75    117.50 o
   5  12   7    11508.40    11205.56    229.85 o
   6  12   7        6.16      148.97     77.07 o
   0  13   7     8048.31     8204.79    238.59 o
   1  13   7     2333.79     2443.79    101.18 o
   2  13   7     1092.76     1264.77     77.92 o
   3  13   7    11159.56    10969.05    186.53 o
   4  13   7       90.30      210.74     66.56 o
   5  13   7     1695.68     1884.91    103.52 o
   6  13   7     3101.43     2924.63    129.55 o
   1  14   7    12661.64    12329.55    162.30 o
   2  14   7     4254.73     4206.92    130.90 o
   3  14   7       33.94      255.56     65.00 o
   4  14   7     4895.23     4408.83    127.34 o
   5  14   7     8832.03     8625.53    168.66 o
   6  14   7        5.05      100.89     71.72 o
   0  15   7     2983.67     3002.23    199.35 o
   1  15   7     1331.72     1664.74     97.26 o
   2  15   7       73.81      108.73     59.50 o
   3  15   7    10619.84    10284.87    165.73 o
   4  15   7       34.68      150.94     69.61 o
   5  15   7     3453.14     3564.03    130.00 o
   1  16   7    11716.21    11855.03    204.21 o
   2  16   7      846.56      988.12     79.29 o
   3  16   7        3.23      286.77     69.27 o
   4  16   7      765.19      719.63     84.49 o
   5  16   7    11214.64    10795.50    193.72 o
   0  17   7      754.55      765.41    112.56 o
   1  17   7     2088.02     2403.16    102.21 o
   2  17   7      234.92      330.91     69.12 o
   3  17   7    10840.49    10550.67    175.83 o
   4  17   7       75.26       99.09     72.50 o
   5  17   7     2736.23     2978.41    130.06 o
   1  18   7    13471.53    12901.74    212.38 o
   2  18   7     1244.93     1295.58     90.20 o
   3  18   7       95.27      304.42     75.26 o
   4  18   7      613.06      642.06     88.62 o
   0  19   7     2221.41     2220.21    151.01 o
   1  19   7     2181.04     2398.70    124.95 o
   2  19   7       35.92       68.84     69.20 o
   3  19   7     9232.38     8872.21    173.41 o
   4  19   7       22.76      -43.98     78.07 o
   1  20   7     8803.33     8661.51    170.74 o
   2  20   7     2495.99     2481.33    115.73 o
   3  20   7      152.88      305.87     82.55 o
   4  20   7     2068.99     2131.78    122.97 o
   0  21   7     5357.19     5223.66    209.17 o
   1  21   7     1342.33     1503.26    106.79 o
   2  21   7      425.21      399.16     85.87 o
   3  21   7     6120.64     6218.93    213.42 o
   1  22   7     7119.70     6913.96    212.31 o
   2  22   7     2815.76     2731.71    175.51 o
   0  23   7     2162.28     2222.91    284.54 o
   1  23   7     1390.04     1550.64    159.22 o
   0   0   8    10542.59    10360.81    226.23 o
   1   0   8       56.31      112.37     54.57 o
   2   0   8     7006.68     7243.54    150.47 o
   3   0   8     2175.52     2346.43    182.54 o
   4   0   8     2708.46     3090.09    159.06 o
   5   0   8      275.94      334.42    103.99 o
   6   0   8     8412.97     8501.89    835.93 o
   1   1   8      342.99      405.88     44.40 o
   2   1   8    14341.24    14739.25    232.52 o
   3   1   8        0.99       64.35     55.43 o
   4   1   8    10117.44     9921.05    165.72 o
   5   1   8      852.15      928.37    123.56 o
   6   1   8       27.82      208.56     78.00 o
   0   2   8     9270.43     9196.18    152.23 o
   1   2   8      736.47      863.02     58.60 o
   2   2   8     4104.27     4432.33     85.61 o
   3   2   8     6630.47     6565.70    114.27 o
   4   2   8     3738.92     3882.16    119.62 o
   5   2   8       58.14      121.56     67.63 o
   6   2   8     6526.88     6477.56    215.37 o
   1   3   8     4318.33     4287.92    110.46 o
   2   3   8    18306.85    18643.52    228.63 o
   3   3   8       83.96      191.07     50.71 o
   4   3   8     9647.01     9606.37    254.65 o
   5   3   8     1742.53     1918.42    105.43 o
   6   3   8       81.20      372.81     81.30 o
   0   4   8    11662.16    11554.39    201.64 o
   1   4   8     1980.86     2081.42     68.33 o
   2   4   8     5695.58     5980.29    117.15 o
   3   4   8    12696.83    12635.28    208.67 o
   4   4   8     3637.95     3715.48    164.77 o
   5   4   8     1326.26     1444.27     95.40 o
   6   4   8     7570.68     7698.05    170.11 o
   1   5   8     6905.33     6834.83    124.55 o
   2   5   8    13788.66    14146.42    278.84 o
   3   5   8      310.54      532.43     59.39 o
   4   5   8     8665.09     8611.28    297.13 o
   5   5   8     1177.13     1250.31     91.60 o
   6   5   8       20.53      188.98     76.31 o
   0   6   8    11409.74    11419.30    169.64 o
   1   6   8     1246.61     1405.24     60.74 o
   2   6   8     4599.07     4694.18    106.21 o
   3   6   8     7481.36     7472.17    233.46 o
   4   6   8     3318.32     3436.36    101.67 o
   5   6   8       86.23      148.72     68.18 o
   6   6   8     5167.73     5000.53    145.19 o
   1   7   8      532.79      543.67     55.41 o
   2   7   8    17500.82    17821.82    238.28 o
   3   7   8       89.14      225.83     53.96 o
   4   7   8     7981.59     7865.70    206.05 o
   5   7   8     1053.94     1205.36     89.89 o
   6   7   8      227.48      441.10     81.47 o
   0   8   8     7294.35     6939.29    271.84 o
   1   8   8      117.13       76.95     63.47 o
   2   8   8     3670.05     3919.17    195.85 o
   3   8   8     2314.80     2035.14    195.94 o
   4   8   8     3567.47     3836.82    114.40 o
   5   8   8      352.72      449.29     80.60 o
   6   8   8     7393.95     7131.37    199.72 o
   1   9   8      150.93      107.09     66.01 o
   2   9   8    10474.17    10799.21    186.83 o
   3   9   8       22.02       42.57     55.93 o
   4   9   8     9135.63     9002.53    152.15 o
   5   9   8      870.94      940.98     92.00 o
   0  10   8    10008.10    10104.59    423.39 o
   1  10   8      265.26      290.67     59.23 o
   2  10   8     5651.45     4858.73    666.90 o
   3  10   8     4074.34     4172.41    134.39 o
   4  10   8     2259.39     2603.34    110.21 o
   5  10   8       57.24       97.62     74.31 o
   1  11   8     3223.03     3065.58    115.28 o
   2  11   8    14833.26    15238.00    246.95 o
   3  11   8      405.64      514.93     65.57 o
   4  11   8     8780.47     8580.43    194.90 o
   5  11   8      869.33      863.16    109.58 o
   0  12   8     7754.55     7732.72    275.75 o
   1  12   8     1217.08     1277.40     88.91 o
   2  12   8     3836.72     4013.15    129.87 o
   3  12   8     9248.78     8954.45    236.16 o
   4  12   8     2347.29     2577.97    108.55 o
   5  12   8     1021.68     1102.41    101.49 o
   1  13   8     3837.85     3730.45    124.37 o
   2  13   8     9799.57     9598.89    176.87 o
   3  13   8      111.63      252.92     88.71 o
   4  13   8     6789.78     6847.67    172.05 o
   5  13   8     1515.32     1664.08    115.37 o
   0  14   8     6804.84     6875.40    270.04 o
   1  14   8      956.04     1142.57    111.79 o
   2  14   8     2855.21     2868.90    120.51 o
   3  14   8     5941.82     5796.50    174.30 o
   4  14   8     3202.92     3258.62    137.15 o
   1  15   8     1136.32     1162.21    115.46 o
   2  15   8    11093.22    11045.23    192.21 o
   3  15   8       29.39      148.45     78.49 o
   4  15   8     5099.96     5207.58    190.41 o
   0  16   8     7533.40     7553.94    286.29 o
   1  16   8      375.99      473.54    116.35 o
   2  16   8     2869.57     2934.03    126.23 o
   3  16   8     2087.21     2196.81    121.35 o
   4  16   8     1951.12     2114.95    126.42 o
   1  17   8      203.84      173.55     96.46 o
   2  17   8     9631.87     9756.88    190.80 o
   3  17   8       44.62      190.90     83.73 o
   0  18   8     6116.19     6197.18    374.52 o
   1  18   8      161.55      192.57    100.33 o
   2  18   8     3194.92     3482.52    181.54 o
   3  18   8     2194.34     2424.91    119.07 o
   1  19   8     1018.84     1013.47    123.21 o
   2  19   8     7581.34     7560.80    208.39 o
   0  20   8     5415.42     5554.04    285.47 o
   1  20   8      563.93      520.43    116.26 o
   1   0   9     7495.43     7901.30    157.32 o
   2   0   9     1029.43     1128.03    112.87 o
   3   0   9        0.95      205.97     92.05 o
   4   0   9      195.70      182.54     99.50 o
   5   0   9     6193.47     6115.16    323.97 o
   0   1   9     3626.71     3751.98    122.39 o
   1   1   9     6298.88     6706.22    105.36 o
   2   1   9      402.78      521.98     68.40 o
   3   1   9     9573.59     9714.91    288.36 o
   4   1   9     2739.86     2749.48    115.65 o
   5   1   9     2655.74     2925.63    126.11 o
   1   2   9     8885.38     8952.99    117.00 o
   2   2   9     1617.92     1731.88     96.84 o
   3   2   9      115.61      379.89     76.59 o
   4   2   9     1614.72     1743.16    100.07 o
   5   2   9     6677.08     6812.62    162.16 o
   0   3   9     7225.32     7394.85    153.16 o
   1   3   9     5115.81     5319.67    108.49 o
   2   3   9     2756.81     2880.18     93.10 o
   3   3   9     8069.37     7985.94    152.89 o
   4   3   9     1250.21     1512.13     99.06 o
   5   3   9     2682.51     3023.26    126.49 o
   1   4   9     6883.65     7062.90    177.54 o
   2   4   9     2514.74     2734.12     92.47 o
   3   4   9        2.40      177.17     64.65 o
   4   4   9     3566.30     3588.04    124.82 o
   5   4   9     5724.70     5696.95    182.87 o
   0   5   9     7360.56     7495.53    155.84 o
   1   5   9     6288.02     6493.91    134.20 o
   2   5   9     2398.69     2438.46     95.38 o
   3   5   9     9032.60     9380.07    240.86 o
   4   5   9     2077.27     2220.71    111.30 o
   5   5   9     2123.59     2290.87    202.56 o
   1   6   9     6905.43     7078.57    132.00 o
   2   6   9     1462.69     1633.65     81.01 o
   3   6   9       23.50      160.82     58.93 o
   4   6   9     2541.90     2574.60    219.15 o
   0   7   9     2902.61     3228.11    166.13 o
   1   7   9     4410.27     4532.48    117.44 o
   2   7   9      972.68     1072.15     72.31 o
   3   7   9     7808.91     7712.26    285.10 o
   4   7   9     1263.17     1341.28    132.43 o
   1   8   9     8486.22     8608.97    147.34 o
   2   8   9      784.75      705.85    126.33 o
   3   8   9      105.25      219.41     72.04 o
   4   8   9      345.74      439.28     84.00 o
   0   9   9     3579.90     3029.34    209.64 o
   1   9   9     6026.60     6141.44    217.56 o
   2   9   9      318.73      320.38     80.68 o
   3   9   9     8826.32     8686.62    294.22 o
   4   9   9     2439.61     2292.28    121.78 o
   1  10   9     5795.22     5819.48    181.08 o
   2  10   9     1217.69     1259.47     97.09 o
   3  10   9        0.17       65.82     64.88 o
   4  10   9      525.06      582.88     87.63 o
   0  11   9     4148.46     4220.52    260.72 o
   1  11   9     3837.95     3839.77    167.07 o
   2  11   9      887.67      891.92     95.39 o
   3  11   9     6488.62     6433.63    164.08 o
   1  12   9     6201.04     6133.99    254.23 o
   2  12   9     2469.77     2410.96    122.66 o
   3  12   9       11.13      132.94     79.10 o
   0  13   9     8255.93     7600.43    352.44 o
   1  13   9     4766.71     4894.12    182.97 o
   2  13   9     2737.49     2962.75    274.43 o
   3  13   9     7206.02     7051.40    294.86 o
   1  14   9     5904.89     5888.22    246.42 o
   2  14   9     1439.02     1532.41    136.50 o
   0  15   9     2329.00     2328.01    210.94 o
   1  15   9     3438.96     3556.54    171.06 o
   2  15   9      900.99      948.16    132.13 o
   1  16   9     4709.27     4888.30    189.29 o
   0   0  10     9708.40     9764.15    413.17 o
   1   0  10      783.82      920.54    114.62 o
   2   0  10     2002.61     2189.56    166.10 o
   3   0  10      739.07      848.55    122.00 o
   1   1  10     1175.59     1338.91     87.64 o
   2   1  10     3881.48     3984.18    134.47 o
   3   1  10        1.37       82.33     70.81 o
   0   2  10    10859.77    11365.53    220.89 o
   1   2  10     1639.10     1870.16     89.36 o
   2   2  10     2085.76     2395.74    110.03 o
   3   2  10     1470.14     1526.45     98.38 o
   1   3  10     4231.62     4490.81    112.15 o
   2   3  10     5047.95     5327.98    136.58 o
   0   4  10    12565.90    13073.53    459.40 o
   1   4  10     2729.40     3071.95    102.00 o
   2   4  10     3481.37     3799.20    123.62 o
   1   5  10     5070.44     5424.38    144.62 o
   2   5  10     4248.87     4618.05    131.19 o
   0   6  10    10533.62    10734.53    307.03 o
   1   6  10     2193.98     2494.23    149.14 o
   2   6  10     2492.36     2746.17    118.88 o
   1   7  10     1977.69     2035.13    130.84 o
   2   7  10     3677.41     4066.98    124.78 o
   0   8  10     7351.65     7517.94    287.12 o
   1   8  10      875.17     1065.69    117.90 o
   1   9  10      473.85      378.75    153.97 o
 
